# Supplementary material for: Increasingly efficient chromatin binding of cohesin and CTCF supports chromatin architecture formation during zebrafish embryogenesis
Source: Nat Commun. 2025 Feb 21;16:1833. doi: 10.1038/s41467-025-56889-5 (PMC11842872; doi:10.1038/s41467-025-56889-5)
Supplement: Supplementary file 13 — Source Data [file 41467_2025_56889_MOESM13_ESM.xlsx]

## Sheet: F1
Fig. 1d (HT-Rad21, Amplitude resampling)																												Fig. 1e (HT-CTCF, Amplitude resampling)
A1									A2									A3										A1									A2									A3
64-cell	128-cell	256-cell	512-cell	1k-cell	high	oblong	sphere	shield	64-cell	128-cell	256-cell	512-cell	1k-cell	high	oblong	sphere	shield	64-cell	128-cell	256-cell	512-cell	1k-cell	high	oblong	sphere	shield		64-cell	128-cell	256-cell	512-cell	1k-cell	high	oblong	sphere	shield	64-cell	128-cell	256-cell	512-cell	1k-cell	high	oblong	sphere	shield	64-cell	128-cell	256-cell	512-cell
0.0218018	0.0413718	0.0438064	0.0771947	0.0411247	0.0636897	0.10226	0.0976944	0.318882	0.475147	0.585659	0.659314	0.583554	0.300598	0.368477	0.554171	0.353206	0.457941	0.503051	0.37297	0.29688	0.339251	0.658277	0.567833	0.34357	0.5491	0.223177		0.202416	0.234957	0.318625	0.213022	0.139079	0.218825	0.116962	0.315143	0.221694	0.334186	0.402931	0.255443	0.377207	0.42942	0.44325	0.390075	0.386697	0.358547	0.463398	0.362111	0.425932	0.409771
0.0313555	0.0235563	0.0477717	0.087082	0.0534705	0.0272977	0.110201	0.114093	0.311802	0.565052	0.585922	0.687732	0.602429	0.296072	0.268849	0.422029	0.352513	0.439645	0.403593	0.390521	0.264497	0.310489	0.650457	0.703853	0.467771	0.533394	0.248553		0.211635	0.262101	0.250005	0.165085	0.134346	0.210328	0.101238	0.313473	0.228007	0.442202	0.35993	0.2803	0.342954	0.445831	0.368168	0.397409	0.354555	0.352091	0.346163	0.377969	0.469695	0.491961
0.018887	0.0353826	0.0450033	0.0913513	0.0719239	0.0454658	0.0893634	0.0953119	0.337522	0.403471	0.594364	0.65179	0.632997	0.327625	0.244156	0.414503	0.41319	0.419877	0.577642	0.370254	0.303207	0.275651	0.600451	0.710378	0.496133	0.491498	0.242601		0.176131	0.270157	0.10446	0.186199	0.122439	0.19738	0.213466	0.173794	0.235312	0.296585	0.399766	0.334175	0.399588	0.395091	0.406661	0.31819	0.391358	0.364566	0.527283	0.330078	0.561365	0.414213
0.0213706	0.0266471	0.0273922	0.0731093	0.081697	0.0478794	0.115769	0.103615	0.320564	0.520745	0.573135	0.647965	0.549981	0.319859	0.234808	0.596308	0.405682	0.443728	0.457885	0.400218	0.324643	0.376909	0.598444	0.717312	0.287923	0.490703	0.235708		0.122505	0.252283	0.0293987	0.116921	0.154876	0.201679	0.132749	0.270799	0.22574	0.284163	0.37951	0.381087	0.38244	0.458298	0.384457	0.393669	0.376271	0.353547	0.593331	0.368207	0.589514	0.500638
0.0202385	0.0223105	0.0390913	0.115769	0.108812	0.15185	0.109606	0.0868161	0.306688	0.347938	0.578144	0.636263	0.640499	0.349389	0.451078	0.454341	0.354693	0.445801	0.631823	0.399546	0.324646	0.243732	0.5418	0.397072	0.436053	0.558491	0.247511		0.167182	0.277912	0.284473	0.182901	0.164446	0.223258	0.1781	0.267638	0.215081	0.400222	0.368767	0.32287	0.405747	0.451535	0.432779	0.392688	0.38159	0.379988	0.432596	0.353321	0.392657	0.411352
0.087767	0.0234307	0.0404024	0.0831269	0.135679	0.0352051	0.107862	0.0979889	0.309997	0.686983	0.558076	0.590825	0.544715	0.51331	0.253251	0.593147	0.398516	0.418658	0.22525	0.418493	0.368772	0.372158	0.35101	0.711544	0.29899	0.503495	0.271345		0.192703	0.290744	0.0680283	0.155074	0.148044	0.209081	0.16486	0.258375	0.228536	0.360455	0.275406	0.358552	0.354838	0.44857	0.349311	0.3801	0.401243	0.371693	0.446842	0.433851	0.573419	0.490088
0.0166525	0.0449116	0.0401924	0.070296	0.0699648	0.0388402	0.117071	0.085781	0.306946	0.383419	0.606156	0.695537	0.388595	0.340508	0.268797	0.577152	0.420502	0.434235	0.599928	0.348932	0.264271	0.541109	0.589527	0.692363	0.305777	0.493717	0.258819		0.10853	0.259122	0.101852	0.0942347	0.167175	0.182113	0.164824	0.276944	0.210774	0.330446	0.378318	0.324173	0.383671	0.452663	0.393187	0.349847	0.366713	0.353463	0.561023	0.36256	0.573975	0.522095
0.118249	0.0431065	0.0430344	0.0844589	0.0506099	0.0391245	0.0926078	0.1087	0.332652	0.720849	0.604798	0.710532	0.568286	0.349577	0.301495	0.514959	0.444828	0.42915	0.160902	0.352095	0.246434	0.347255	0.599813	0.659381	0.392433	0.446472	0.238198		0.217297	0.258756	0.201024	0.157442	0.138367	0.18711	0.139218	0.316157	0.2416	0.338911	0.342143	0.278568	0.3926	0.469682	0.365861	0.372013	0.397568	0.374464	0.443792	0.399101	0.520407	0.449958
0.0330986	0.0453579	0.0497828	0.103888	0.024045	0.101172	0.0952488	0.0973026	0.299295	0.504834	0.558122	0.626129	0.544199	0.301181	0.531103	0.428755	0.431413	0.436849	0.462067	0.39652	0.324089	0.351913	0.674774	0.367724	0.475996	0.471285	0.263857		0.180397	0.258458	0.297622	0.247506	0.133367	0.188603	0.15381	0.30118	0.242952	0.385162	0.312884	0.296957	0.322696	0.475763	0.380596	0.367113	0.358264	0.381751	0.434442	0.428659	0.405421	0.429798
0.0215845	0.0200942	0.0478972	0.0801393	0.0856813	0.0578588	0.0816534	0.0918886	0.309411	0.391083	0.523568	0.574746	0.532887	0.463431	0.290168	0.437206	0.390398	0.427082	0.587332	0.456338	0.377356	0.386974	0.450887	0.651973	0.48114	0.517713	0.263508		0.23544	0.278857	0.225087	0.130672	0.162713	0.188143	0.166659	0.202099	0.23611	0.356435	0.346119	0.254579	0.384929	0.47709	0.392298	0.362648	0.400899	0.387656	0.408125	0.375024	0.520335	0.484399
0.0252271	0.0346704	0.0466959	0.101848	0.0419482	0.0406871	0.122421	0.0996882	0.268283	0.451441	0.659761	0.684868	0.573479	0.292607	0.294777	0.620497	0.420281	0.438421	0.523332	0.305569	0.268436	0.324672	0.665445	0.664535	0.257083	0.48003	0.293296		0.0918026	0.265315	0.220061	0.149592	0.179012	0.21046	0.128697	0.223892	0.229874	0.284515	0.298428	0.264092	0.401338	0.490967	0.394054	0.382175	0.380898	0.369335	0.623683	0.436256	0.515847	0.449069
0.0231274	0.0166002	0.041395	0.0848163	0.0832275	0.0416996	0.108726	0.0825843	0.283473	0.369563	0.486122	0.656422	0.552515	0.338169	0.28775	0.587888	0.411788	0.452222	0.60731	0.497278	0.302183	0.362669	0.578603	0.670551	0.303386	0.505628	0.264305		0.187714	0.266532	0.106391	0.210493	0.168579	0.180914	0.0991346	0.26774	0.251429	0.367272	0.323032	0.342829	0.417647	0.451977	0.303086	0.378446	0.357313	0.380649	0.445013	0.410435	0.55078	0.37186
0.0252526	0.0341531	0.0483562	0.085389	0.0904174	0.0324699	0.0790035	0.0939263	0.296443	0.487619	0.454435	0.688535	0.681997	0.341904	0.285748	0.362865	0.397186	0.444943	0.487128	0.511412	0.263109	0.232614	0.567678	0.681782	0.558131	0.508887	0.258614		0.134954	0.273599	0.312013	0.0514539	0.19021	0.213279	0.197119	0.239377	0.227236	0.282199	0.310193	0.360228	0.400965	0.530555	0.446028	0.326381	0.401481	0.345158	0.582847	0.416208	0.327759	0.547581
0.0191143	0.0357902	0.0358467	0.109605	0.0900241	0.0780999	0.108778	0.101745	0.278727	0.383614	0.477345	0.630037	0.600476	0.398719	0.382733	0.591052	0.400144	0.439938	0.597272	0.486864	0.334117	0.289919	0.511257	0.539168	0.30017	0.498111	0.281335		0.194113	0.295864	0.140969	0.207939	0.16439	0.173147	0.200722	0.269877	0.230613	0.465203	0.249967	0.319194	0.333504	0.43915	0.371745	0.337328	0.419802	0.360247	0.340684	0.454168	0.539837	0.458557
0.11169	0.0390415	0.0379304	0.0749632	0.103169	0.0569761	0.0883628	0.0845232	0.302189	0.70638	0.599354	0.698173	0.581547	0.507248	0.268839	0.430963	0.361505	0.394802	0.181929	0.361605	0.263897	0.34349	0.389583	0.674185	0.480674	0.553972	0.303009		0.140622	0.254053	0.243416	0.0428915	0.112763	0.199824	0.140658	0.292738	0.231431	0.301523	0.264272	0.230182	0.385964	0.421553	0.380652	0.348763	0.386088	0.344976	0.557856	0.481676	0.526403	0.571144
0.0325625	0.0339708	0.0375185	0.0933396	0.103003	0.0603241	0.0893266	0.082253	0.284043	0.454198	0.601692	0.693014	0.683942	0.536272	0.314548	0.471349	0.373795	0.428141	0.51324	0.364338	0.269468	0.222719	0.360725	0.625128	0.439324	0.543952	0.287815		0.151989	0.248638	0.27864	0.249809	0.145663	0.196773	0.141879	0.261361	0.243005	0.273836	0.327036	0.313304	0.401461	0.428113	0.37791	0.380279	0.403074	0.361662	0.574175	0.424326	0.408056	0.348729
0.0362024	0.0115626	0.0399441	0.0952417	0.106172	0.0411313	0.104481	0.100855	0.307323	0.401972	0.503916	0.613224	0.727334	0.421271	0.279824	0.51349	0.43141	0.436274	0.561825	0.484521	0.346832	0.177424	0.472558	0.679044	0.382029	0.467735	0.256403		0.107895	0.223479	0.32125	0.120359	0.161416	0.210586	0.174463	0.312929	0.231161	0.269235	0.347719	0.201743	0.367027	0.479439	0.451189	0.345507	0.440046	0.372875	0.622871	0.428802	0.477006	0.512614
0.0313091	0.0276401	0.0449728	0.115739	0.0893816	0.0502178	0.0974857	0.0783951	0.314824	0.493235	0.579153	0.678908	0.578981	0.436909	0.30585	0.601571	0.388532	0.425545	0.475456	0.393207	0.27612	0.30528	0.473709	0.643933	0.300943	0.533073	0.259631		0.13117	0.264837	0.263901	0.162339	0.180211	0.176268	0.194061	0.271153	0.230831	0.247849	0.278875	0.326051	0.372092	0.477694	0.423312	0.297761	0.39523	0.343843	0.62098	0.456288	0.410048	0.46557
0.123615	0.0412778	0.0294375	0.0895014	0.0691426	0.0322125	0.0900663	0.0997518	0.305677	0.60956	0.547324	0.693181	0.574593	0.370852	0.244786	0.563247	0.358002	0.466584	0.266826	0.411398	0.277382	0.335906	0.560006	0.723001	0.346686	0.542246	0.227739		0.120155	0.261376	0.31675	0.0477218	0.161206	0.185009	0.169856	0.296174	0.247999	0.257534	0.352746	0.270689	0.38077	0.466459	0.359563	0.364694	0.400866	0.366686	0.62231	0.385878	0.412561	0.571508
0.100884	0.0280614	0.0470711	0.104592	0.0900886	0.0412567	0.0799922	0.0947506	0.306281	0.703954	0.648261	0.66801	0.696426	0.456157	0.267149	0.354465	0.367857	0.39891	0.195163	0.323677	0.284919	0.198982	0.453755	0.691594	0.565542	0.537393	0.294809		0.177911	0.288134	0.0990791	0.0380167	0.126153	0.185381	0.152199	0.278097	0.243761	0.306554	0.265367	0.338801	0.391857	0.40579	0.391394	0.371144	0.384424	0.348355	0.515536	0.446499	0.56212	0.570126
0.0287773	0.0132396	0.0348163	0.0966958	0.140112	0.100021	0.0967082	0.0877349	0.291907	0.546243	0.433736	0.642624	0.643142	0.512504	0.400845	0.497322	0.338563	0.442737	0.42498	0.553024	0.322559	0.260162	0.347384	0.499134	0.40597	0.573702	0.265355		0.105689	0.258167	0.116172	0.187814	0.138479	0.17798	0.134055	0.258979	0.252084	0.269441	0.326045	0.351663	0.362605	0.434303	0.410052	0.381055	0.409519	0.361872	0.624871	0.415787	0.532165	0.449581
0.0220391	0.0196571	0.0343225	0.0538161	0.0938811	0.0317204	0.110884	0.0893499	0.284192	0.491738	0.447304	0.678567	0.364133	0.467317	0.282957	0.569263	0.417223	0.436583	0.486223	0.533039	0.287111	0.582051	0.438802	0.685323	0.319853	0.493427	0.279225		0.15234	0.27046	0.123716	0.181248	0.146157	0.205669	0.180023	0.263604	0.228524	0.324932	0.378759	0.349646	0.360013	0.454502	0.346833	0.366977	0.386631	0.370121	0.522729	0.350781	0.526639	0.45874
0.0299346	0.026957	0.0472184	0.0789425	0.0241966	0.0495879	0.101655	0.0950272	0.312048	0.453835	0.552605	0.681278	0.549653	0.314344	0.316002	0.435004	0.444831	0.449621	0.516231	0.420438	0.271503	0.371405	0.661459	0.63441	0.46334	0.460142	0.23833		0.158731	0.271846	0.0491773	0.201576	0.13422	0.208524	0.190921	0.314756	0.215963	0.269543	0.261751	0.373588	0.328169	0.447864	0.323683	0.32007	0.425497	0.338958	0.571726	0.466403	0.577234	0.470256
0.0220677	0.0195376	0.0487085	0.0832766	0.0390837	0.137045	0.106522	0.0877215	0.32742	0.517623	0.538468	0.662177	0.594759	0.337629	0.551958	0.632019	0.393058	0.455642	0.460309	0.441994	0.289114	0.321964	0.623287	0.310997	0.261459	0.51922	0.216938		0.227565	0.263671	0.326714	0.131752	0.161666	0.197694	0.139355	0.246304	0.232152	0.400468	0.350794	0.289142	0.381125	0.426843	0.412668	0.348461	0.376018	0.360685	0.371967	0.385535	0.384143	0.487123
0.0209895	0.0375796	0.0447357	0.100581	0.0773747	0.066115	0.0785348	0.0870206	0.306736	0.420376	0.506396	0.718548	0.591755	0.525645	0.369597	0.537046	0.40455	0.421353	0.558634	0.456024	0.236716	0.307664	0.39698	0.564288	0.384419	0.50843	0.271911		0.18633	0.259015	0.096578	0.0980227	0.165748	0.168244	0.183151	0.247852	0.226313	0.376585	0.388682	0.314119	0.377744	0.455569	0.334132	0.340678	0.40076	0.359275	0.437085	0.352303	0.589303	0.524233
0.0227352	0.0294851	0.0450663	0.084782	0.040415	0.0957404	0.0898859	0.0890766	0.309469	0.515032	0.510045	0.679674	0.575195	0.317387	0.570823	0.53836	0.351215	0.434539	0.462233	0.46047	0.275259	0.340023	0.642198	0.333436	0.371754	0.559709	0.255992		0.151038	0.290293	0.0741348	0.19708	0.148403	0.201282	0.147612	0.297681	0.211598	0.276256	0.323824	0.352446	0.372253	0.446675	0.346216	0.344754	0.398291	0.355985	0.572706	0.385883	0.573419	0.430666
0.0197258	0.0254867	0.0510626	0.0883917	0.0796606	0.0616956	0.0980179	0.0844545	0.327276	0.41732	0.517771	0.657973	0.569958	0.402153	0.305282	0.533963	0.363945	0.42938	0.562954	0.456743	0.290965	0.34165	0.518186	0.633022	0.368019	0.551601	0.243344		0.165183	0.259436	0.119895	0.190184	0.114465	0.202668	0.161112	0.338813	0.252302	0.299671	0.401619	0.339238	0.387852	0.44479	0.438711	0.363689	0.431764	0.377436	0.535146	0.338945	0.540866	0.421964
0.109306	0.0199606	0.0448704	0.0885042	0.0692786	0.0555106	0.0897532	0.0771809	0.285577	0.72752	0.491491	0.70479	0.504974	0.321151	0.286723	0.449047	0.357089	0.454571	0.163173	0.488548	0.250339	0.406521	0.609571	0.657766	0.4612	0.56573	0.259852		0.162203	0.266229	0.271511	0.0601523	0.119883	0.210491	0.069586	0.261026	0.217245	0.369143	0.357509	0.240324	0.382252	0.430065	0.375981	0.395833	0.394272	0.354056	0.468654	0.376262	0.488165	0.557596
0.0300584	0.0182355	0.0658966	0.0879757	0.0480888	0.0382767	0.0823226	0.0904482	0.34205	0.450503	0.491203	0.722705	0.489974	0.361596	0.261552	0.453864	0.397482	0.415464	0.519438	0.490562	0.211399	0.42205	0.590315	0.700171	0.463814	0.51207	0.242487		0.121344	0.260148	0.299768	0.170818	0.144304	0.156448	0.1422	0.269705	0.207614	0.276887	0.250528	0.353182	0.379967	0.416535	0.392975	0.343855	0.394258	0.353671	0.601769	0.489324	0.34705	0.449214
0.0227914	0.0294976	0.0439025	0.114648	0.0515795	0.0753985	0.0931433	0.104186	0.334148	0.531159	0.566964	0.701681	0.559382	0.34696	0.319132	0.599837	0.367514	0.432961	0.446049	0.403539	0.254416	0.32597	0.60146	0.605469	0.30702	0.5283	0.232891		0.17662	0.252136	0.272693	0.118541	0.131934	0.223644	0.155211	0.267769	0.206055	0.259563	0.238699	0.261984	0.36616	0.432048	0.515985	0.36487	0.397874	0.361987	0.563817	0.509166	0.465323	0.515299
0.0326304	0.0236015	0.0509433	0.0779591	0.121215	0.0433703	0.0821471	0.114344	0.306809	0.40803	0.511217	0.639146	0.462508	0.467411	0.286572	0.41335	0.467965	0.421557	0.559339	0.465182	0.309911	0.459533	0.411374	0.670058	0.504503	0.417691	0.271634		0.153594	0.278744	0.0852467	0.166707	0.177323	0.191532	0.117766	0.236393	0.218035	0.303965	0.25215	0.351928	0.381918	0.458955	0.367604	0.374667	0.398891	0.370257	0.542441	0.469106	0.562825	0.451375
0.0197698	0.0231036	0.0300897	0.0967365	0.0642207	0.0766404	0.0658486	0.0927755	0.268835	0.367817	0.576025	0.625783	0.721547	0.320808	0.403511	0.387557	0.385137	0.44673	0.612413	0.400872	0.344127	0.181716	0.614972	0.519849	0.546594	0.522087	0.284436		0.13363	0.262751	0.324614	0.143887	0.180005	0.208495	0.145873	0.276982	0.235758	0.317003	0.388721	0.289154	0.372007	0.479723	0.402988	0.370333	0.366584	0.346754	0.549367	0.348528	0.386232	0.484106
0.0177441	0.0264699	0.0316291	0.0857298	0.042175	0.109419	0.0997433	0.0925465	0.32767	0.355847	0.570795	0.529781	0.622726	0.333251	0.547884	0.401263	0.338595	0.426293	0.626409	0.402735	0.43859	0.291544	0.624574	0.342697	0.498993	0.568859	0.246037		0.144531	0.298898	0.155408	0.200239	0.146373	0.192214	0.145617	0.229839	0.225886	0.302902	0.247809	0.281155	0.372496	0.430944	0.337307	0.377129	0.411903	0.37882	0.552567	0.453293	0.563436	0.427265
0.0952884	0.0304944	0.0341931	0.0935776	0.0337628	0.0272227	0.116658	0.0817837	0.280065	0.732679	0.576782	0.646418	0.608601	0.324094	0.29071	0.602098	0.41608	0.440646	0.172032	0.392723	0.319389	0.297821	0.642143	0.682067	0.281244	0.502136	0.279288		0.195291	0.287099	0.0414224	0.0501201	0.154001	0.190591	0.194154	0.285575	0.25572	0.284611	0.243982	0.378169	0.391595	0.445497	0.439855	0.298848	0.38456	0.333339	0.520099	0.468919	0.580409	0.558285
0.0265686	0.0221323	0.0326743	0.0932736	0.0687254	0.110866	0.102738	0.0840069	0.314018	0.473778	0.509591	0.633733	0.610425	0.355273	0.350686	0.536844	0.326776	0.447988	0.499653	0.468277	0.333592	0.296302	0.576001	0.538448	0.360418	0.589217	0.237994		0.174011	0.291424	0.298409	0.226402	0.186305	0.223877	0.140667	0.298958	0.203395	0.337161	0.202137	0.259937	0.349415	0.433401	0.397278	0.359211	0.381052	0.35434	0.488829	0.506439	0.441654	0.424184
0.026738	0.0429866	0.033358	0.0643215	0.0426101	0.0334409	0.103899	0.0866869	0.302512	0.414018	0.612127	0.602654	0.471445	0.298764	0.283199	0.48527	0.396521	0.430651	0.559244	0.344886	0.363988	0.464233	0.658626	0.68336	0.410831	0.516792	0.266837		0.193119	0.245593	0.262913	0.193128	0.150421	0.202472	0.18598	0.293416	0.235695	0.445083	0.226814	0.32806	0.369324	0.39006	0.460461	0.346657	0.43854	0.329274	0.361798	0.527593	0.409027	0.437547
0.1209	0.023761	0.0578378	0.0921925	0.0619274	0.0371664	0.0871362	0.0993788	0.31355	0.529584	0.579838	0.719746	0.515436	0.36026	0.297727	0.453914	0.422253	0.407991	0.349516	0.396401	0.222416	0.392371	0.577813	0.665107	0.458949	0.478368	0.278459		0.13526	0.0285571	0.12925	0.0491568	0.166192	0.192088	0.166612	0.244274	0.227932	0.300081	0.320495	0.34054	0.366152	0.454551	0.361384	0.344782	0.380952	0.359371	0.564659	0.650948	0.530211	0.584692
0.0296903	0.0115983	0.0382931	0.0825377	0.0933491	0.154555	0.105708	0.0856579	0.386215	0.520688	0.52089	0.579144	0.490353	0.369839	0.537629	0.465879	0.346162	0.433866	0.449622	0.467512	0.382563	0.427109	0.536812	0.307815	0.428414	0.56818	0.17992		0.0956227	0.271011	0.107809	0.0695364	0.119436	0.191088	0.0954309	0.336416	0.230985	0.305017	0.336702	0.317838	0.394475	0.415267	0.414628	0.397236	0.442703	0.346713	0.59936	0.392287	0.574353	0.535989
0.177346	0.0231378	0.0450167	0.0964727	0.0601684	0.0974603	0.0927165	0.0798403	0.316262	0.498807	0.54108	0.64025	0.601033	0.412526	0.363854	0.419465	0.420221	0.43308	0.323847	0.435782	0.314734	0.302495	0.527306	0.538686	0.487819	0.499939	0.250658		0.14344	0.225893	0.2414	0.0588883	0.120841	0.196153	0.155177	0.283634	0.216136	0.272434	0.366771	0.320052	0.395023	0.429668	0.410584	0.355266	0.424097	0.369319	0.584126	0.407335	0.438548	0.546089
0.0257764	0.0484467	0.0381452	0.0941104	0.057368	0.0637168	0.086447	0.0968526	0.260823	0.44051	0.43611	0.655129	0.527448	0.368977	0.375442	0.528454	0.358356	0.465541	0.533714	0.515443	0.306726	0.378441	0.573655	0.560841	0.385099	0.544792	0.273636		0.135948	0.287149	0.124763	0.207288	0.16445	0.199043	0.152602	0.244105	0.213215	0.288417	0.223805	0.327773	0.364782	0.46164	0.431989	0.362377	0.398844	0.339399	0.575636	0.489045	0.547464	0.427931
0.0171584	0.0273067	0.047192	0.116128	0.046062	0.0426824	0.0937539	0.0683241	0.31935	0.398377	0.524864	0.658259	0.478353	0.30411	0.31231	0.585422	0.360993	0.45072	0.584465	0.44783	0.294549	0.405519	0.649828	0.645007	0.320824	0.570683	0.229929		0.179371	0.273828	0.0724662	0.0970625	0.161009	0.211724	0.163507	0.256886	0.256399	0.295969	0.37286	0.344486	0.38791	0.497655	0.459262	0.357944	0.364191	0.373029	0.52466	0.353312	0.583048	0.515027
0.0215215	0.0278141	0.0385391	0.112387	0.0975509	0.0389632	0.0824094	0.0862761	0.303173	0.468078	0.598204	0.628923	0.580105	0.435612	0.271442	0.509952	0.360481	0.445555	0.5104	0.373982	0.332538	0.307508	0.466838	0.689595	0.407638	0.553242	0.251272		0.100236	0.26425	0.115948	0.19094	0.141474	0.17665	0.185149	0.226834	0.232096	0.273343	0.25293	0.333392	0.363923	0.435284	0.372499	0.341332	0.395409	0.35297	0.626421	0.48282	0.55066	0.445136
0.0975979	0.029894	0.0345294	0.109654	0.104531	0.0781717	0.0991417	0.0997445	0.273675	0.724304	0.484559	0.6823	0.710687	0.444091	0.311368	0.52896	0.382132	0.470692	0.178098	0.485547	0.283171	0.179659	0.451377	0.610461	0.371898	0.518123	0.255633		0.176992	0.264287	0.10707	0.219351	0.130984	0.200768	0.160162	0.257048	0.219528	0.230554	0.346306	0.322926	0.358568	0.426287	0.38491	0.342884	0.392765	0.366111	0.592454	0.389407	0.570004	0.422081
0.0268358	0.0154288	0.0428637	0.107266	0.153117	0.0414488	0.0981582	0.0985494	0.303978	0.385069	0.524162	0.689596	0.66153	0.526653	0.324161	0.526296	0.353132	0.468234	0.588096	0.460409	0.26754	0.231204	0.32023	0.63439	0.375546	0.548319	0.227788		0.116019	0.298774	0.182809	0.0544542	0.134814	0.190648	0.177999	0.269485	0.219762	0.298355	0.259039	0.288122	0.400191	0.45309	0.438596	0.355867	0.384455	0.35807	0.585626	0.442187	0.529069	0.545355
0.024475	0.0289095	0.0420535	0.0911892	0.0533787	0.089923	0.100979	0.0920285	0.31226	0.369061	0.557106	0.638015	0.643742	0.313947	0.297986	0.498785	0.37132	0.462717	0.606464	0.413985	0.319931	0.265069	0.632674	0.612091	0.400236	0.536652	0.225023		0.135936	0.276883	0.271058	0.120333	0.158152	0.230452	0.13305	0.290835	0.216	0.244906	0.314518	0.346938	0.408017	0.41272	0.504499	0.376917	0.383549	0.352055	0.619158	0.408599	0.382004	0.47165
0.0218946	0.0414628	0.0413764	0.0935348	0.0440853	0.0632283	0.10951	0.0903612	0.324497	0.452657	0.484358	0.645759	0.74867	0.335992	0.335699	0.489465	0.386211	0.456202	0.525448	0.474179	0.312865	0.157796	0.619923	0.601073	0.401025	0.523428	0.219301		0.131153	0.275438	0.280714	0.0412551	0.132317	0.197085	0.179351	0.278196	0.207783	0.299805	0.32797	0.284835	0.391746	0.411775	0.370427	0.359188	0.381943	0.384611	0.569042	0.396592	0.434451	0.566999
0.0224209	0.0233835	0.0469161	0.0951414	0.0717222	0.0410607	0.096054	0.0755457	0.322995	0.477219	0.606968	0.651481	0.598569	0.3617	0.260436	0.487735	0.399445	0.450594	0.50036	0.369648	0.301603	0.30629	0.566578	0.698504	0.416211	0.525009	0.226411		0.1138	0.250986	0.290433	0.0936045	0.156041	0.221851	0.125293	0.235507	0.228895	0.264778	0.341857	0.276613	0.366249	0.413597	0.473237	0.369691	0.392668	0.348789	0.621422	0.407157	0.432954	0.540147
0.0182362	0.0195605	0.0328089	0.108951	0.0767311	0.0398976	0.103648	0.105682	0.318352	0.267048	0.510048	0.55525	0.57959	0.398362	0.247418	0.486499	0.365637	0.423573	0.714715	0.470391	0.411941	0.311459	0.524907	0.712685	0.409853	0.528681	0.258075		0.119631	0.253669	0.0857602	0.0414745	0.185415	0.20299	0.127387	0.236517	0.227975	0.300011	0.375734	0.364437	0.37865	0.448164	0.348108	0.384406	0.406333	0.364364	0.580359	0.370597	0.549803	0.579875
0.029006	0.0271094	0.0358726	0.0714224	0.042977	0.0390948	0.0865835	0.0825507	0.326478	0.381789	0.630259	0.580729	0.566081	0.321937	0.237051	0.534699	0.355017	0.428524	0.589205	0.342631	0.383399	0.362497	0.635086	0.723855	0.378717	0.562432	0.244998		0.0854501	0.301299	0.113059	0.226382	0.162186	0.195764	0.100988	0.277194	0.221883	0.28895	0.197754	0.318129	0.342616	0.477107	0.336828	0.395209	0.394351	0.386851	0.625599	0.500947	0.568813	0.431002
0.0195814	0.032118	0.0406134	0.0929417	0.0675242	0.0610949	0.105152	0.0773985	0.312139	0.434395	0.590364	0.723738	0.727989	0.366062	0.262194	0.553008	0.384435	0.451456	0.546023	0.377518	0.235648	0.17907	0.566414	0.676711	0.34184	0.538166	0.236406		0.180993	0.257961	0.23391	0.0440301	0.140358	0.250951	0.191787	0.288539	0.215552	0.388934	0.297076	0.323331	0.409101	0.463142	0.513822	0.32213	0.39754	0.368678	0.430073	0.444964	0.442759	0.546869
0.0200143	0.0203414	0.0356895	0.099564	0.0645724	0.0353138	0.108822	0.10249	0.304571	0.401646	0.594085	0.672552	0.610326	0.320097	0.28419	0.498719	0.42941	0.440502	0.578339	0.385573	0.291758	0.29011	0.615331	0.680496	0.392459	0.4681	0.254928		0.203942	0.239541	0.286913	0.147703	0.127162	0.201046	0.201063	0.26063	0.231828	0.400009	0.384177	0.28972	0.365084	0.442044	0.390022	0.308742	0.384583	0.373769	0.396049	0.376282	0.423366	0.487213
0.0349401	0.0437321	0.0477986	0.0816361	0.0372122	0.0342885	0.0918805	0.0943317	0.321296	0.418905	0.635176	0.647805	0.487015	0.347323	0.295801	0.522505	0.380928	0.445807	0.546155	0.321092	0.304396	0.431349	0.615465	0.669911	0.385614	0.524741	0.232897		0.081001	0.248502	0.199362	0.0742404	0.155968	0.196513	0.0862959	0.271719	0.228402	0.282211	0.330419	0.270286	0.416307	0.459818	0.359809	0.411027	0.391966	0.392364	0.636788	0.421079	0.530352	0.509452
0.0214808	0.0226492	0.0455119	0.0818506	0.0710186	0.0283969	0.0955167	0.100428	0.320059	0.389771	0.65765	0.66327	0.503242	0.395481	0.245931	0.45834	0.422815	0.435617	0.588748	0.319701	0.291218	0.414907	0.533501	0.725672	0.446143	0.476757	0.244323		0.103316	0.27837	0.289039	0.225047	0.164107	0.219667	0.187633	0.291497	0.240237	0.287003	0.25248	0.25465	0.444695	0.474624	0.396945	0.365411	0.422758	0.401475	0.609681	0.469149	0.456311	0.330257
0.0658692	0.0352831	0.0472187	0.0974716	0.074453	0.0548387	0.117556	0.0935133	0.328593	0.65294	0.555222	0.692879	0.616015	0.399953	0.263856	0.471211	0.388049	0.450514	0.281191	0.409494	0.259902	0.286514	0.525594	0.681305	0.411232	0.518437	0.220893		0.0880468	0.253518	0.29028	0.149248	0.166441	0.17899	0.0915	0.272198	0.206411	0.278684	0.30516	0.267152	0.400987	0.441847	0.399514	0.371649	0.372919	0.365853	0.633269	0.441322	0.442568	0.449766
0.0179908	0.0165136	0.0426299	0.0782305	0.100157	0.0462395	0.0992809	0.0985386	0.299531	0.496372	0.522575	0.685903	0.449132	0.440699	0.331931	0.460992	0.348701	0.431724	0.485637	0.460911	0.271467	0.472638	0.459144	0.621829	0.439728	0.55276	0.268746		0.161796	0.23232	0.315081	0.0581022	0.130683	0.184303	0.101497	0.288749	0.225307	0.280308	0.334383	0.300769	0.38255	0.423546	0.43265	0.397667	0.423734	0.381272	0.557895	0.433297	0.38415	0.559348
0.0177017	0.0377726	0.0409466	0.0968446	0.152283	0.0434848	0.097856	0.0936066	0.315861	0.41659	0.607814	0.616135	0.593009	0.457757	0.275751	0.588684	0.366542	0.431808	0.565709	0.354414	0.342918	0.310146	0.38996	0.680764	0.31346	0.539852	0.252331		0.171865	0.268212	0.293436	0.209653	0.132995	0.20509	0.101696	0.284725	0.228994	0.248223	0.365948	0.302831	0.33933	0.462011	0.460287	0.389246	0.410256	0.360443	0.579912	0.36584	0.403733	0.451017
0.0284243	0.0135537	0.0384094	0.0613955	0.121072	0.0375355	0.136052	0.0856719	0.333787	0.48079	0.570187	0.610608	0.504087	0.473396	0.266526	0.564751	0.385424	0.43332	0.490785	0.41626	0.350983	0.434517	0.405532	0.695938	0.299197	0.528904	0.232894		0.209769	0.269484	0.291406	0.105666	0.161563	0.211697	0.16068	0.276846	0.222906	0.395638	0.374613	0.192616	0.384814	0.437916	0.356256	0.349166	0.380019	0.37631	0.394592	0.355904	0.515979	0.50952
0.0282338	0.0392042	0.0501551	0.0553021	0.0329206	0.0745621	0.110678	0.089448	0.335345	0.381184	0.540737	0.657089	0.466135	0.312765	0.316326	0.512314	0.362026	0.42934	0.590582	0.420059	0.292756	0.478563	0.654315	0.609112	0.377008	0.548526	0.235315		0.0723942	0.276157	0.303005	0.0358807	0.162407	0.188821	0.111552	0.21173	0.211446	0.301728	0.252379	0.345459	0.41862	0.422076	0.368983	0.399043	0.421171	0.359454	0.625878	0.471464	0.351536	0.545499
0.0192777	0.0319351	0.0387282	0.0880885	0.0751057	0.0389468	0.113018	0.0884929	0.326231	0.427961	0.553539	0.632014	0.49838	0.393467	0.297861	0.500208	0.368702	0.430729	0.552762	0.414526	0.329258	0.413532	0.531427	0.663192	0.386774	0.542805	0.24304		0.163447	0.287499	0.270661	0.041479	0.157992	0.18103	0.153273	0.302114	0.229019	0.356879	0.256884	0.323762	0.392053	0.44226	0.416417	0.374838	0.354908	0.366652	0.479674	0.455617	0.405577	0.566468
0.120371	0.0377379	0.0477988	0.0883808	0.0529195	0.0434551	0.121687	0.0796195	0.330636	0.671681	0.605327	0.637028	0.535196	0.2704	0.254581	0.592269	0.359538	0.435225	0.207947	0.356935	0.315173	0.376423	0.67668	0.701964	0.286043	0.560842	0.234139		0.184751	0.264515	0.170457	0.18413	0.119909	0.200322	0.147786	0.282627	0.236681	0.332164	0.309137	0.288296	0.406075	0.413646	0.389972	0.357706	0.378009	0.365219	0.483085	0.426348	0.541247	0.409795
0.0156971	0.0156499	0.0361126	0.095302	0.0307417	0.0430697	0.104291	0.0901663	0.356403	0.439269	0.419578	0.67848	0.57436	0.324966	0.266914	0.501855	0.407729	0.440429	0.545033	0.564772	0.285408	0.330338	0.644293	0.690016	0.393854	0.502104	0.203167		0.180075	0.285737	0.16248	0.136391	0.170569	0.18553	0.198733	0.245971	0.235977	0.355612	0.291602	0.283083	0.369807	0.463401	0.385596	0.324878	0.405281	0.340854	0.464313	0.422662	0.554437	0.493802
0.0950727	0.0400211	0.0476138	0.0817492	0.0882775	0.0378657	0.0958456	0.0838174	0.278537	0.731904	0.667226	0.622073	0.561119	0.413834	0.252033	0.528621	0.365937	0.451065	0.173023	0.292752	0.330313	0.357132	0.497889	0.710102	0.375534	0.550245	0.270398		0.103265	0.286476	0.0212282	0.08795	0.144157	0.183712	0.149474	0.264234	0.224479	0.296772	0.236518	0.363423	0.38805	0.426415	0.325118	0.357893	0.369761	0.363502	0.599963	0.477006	0.615349	0.524
0.0974215	0.0337984	0.0375055	0.082943	0.102112	0.134218	0.101919	0.086215	0.319095	0.698973	0.572375	0.587092	0.591088	0.380649	0.463638	0.468719	0.354258	0.460531	0.203606	0.393826	0.375402	0.325969	0.517238	0.402143	0.429362	0.559527	0.220373		0.176738	0.26848	0.286413	0.0300692	0.157499	0.223397	0.133255	0.269098	0.230005	0.331365	0.285486	0.35159	0.395854	0.495292	0.424372	0.378623	0.385367	0.359569	0.491897	0.446034	0.361997	0.574077
0.0249448	0.0320396	0.0346129	0.090668	0.0645552	0.0363342	0.104516	0.0927336	0.324839	0.480448	0.559504	0.600204	0.551964	0.359339	0.27295	0.451639	0.383104	0.435798	0.494607	0.408456	0.365183	0.357368	0.576106	0.690715	0.443845	0.524162	0.239363		0.112757	0.308249	0.264101	0.145027	0.127569	0.193633	0.13307	0.272552	0.210611	0.26684	0.207023	0.309061	0.329466	0.410808	0.43304	0.34095	0.37008	0.354218	0.620403	0.484729	0.426838	0.525508
0.0260974	0.0481217	0.0440937	0.0924133	0.129697	0.0302736	0.104343	0.091379	0.298388	0.438762	0.517777	0.66291	0.516193	0.519153	0.273734	0.547861	0.365895	0.455413	0.535141	0.434102	0.292997	0.391393	0.351151	0.695993	0.347796	0.542726	0.246199		0.145103	0.250585	0.292401	0.109925	0.172123	0.211923	0.188547	0.251738	0.219569	0.305748	0.364253	0.265306	0.354778	0.443182	0.345676	0.351119	0.3903	0.347479	0.54915	0.385162	0.442292	0.535297
0.0214787	0.0374662	0.0422395	0.0824954	0.0903273	0.0470286	0.075966	0.0905971	0.318651	0.318236	0.517826	0.641768	0.638856	0.484513	0.255793	0.416155	0.352627	0.408883	0.660285	0.444707	0.315992	0.278649	0.425159	0.697178	0.507879	0.556776	0.272465		0.223034	0.28823	0.21276	0.126553	0.157699	0.201423	0.179691	0.261662	0.238689	0.355315	0.317038	0.218935	0.380646	0.447671	0.427064	0.347019	0.391369	0.366992	0.421651	0.394732	0.568305	0.492801
0.027431	0.0242266	0.0378651	0.0981825	0.0692942	0.0531482	0.0967473	0.109614	0.295006	0.48685	0.573714	0.649947	0.703163	0.364248	0.228964	0.511897	0.381482	0.439245	0.485719	0.402059	0.312188	0.198654	0.566458	0.717888	0.391356	0.508904	0.265749		0.155526	0.236244	0.195752	0.197414	0.188372	0.209932	0.111229	0.286863	0.230797	0.296047	0.468543	0.250199	0.337006	0.436694	0.364964	0.377632	0.397179	0.358084	0.548427	0.295213	0.554049	0.46558
0.0311881	0.0440546	0.0379153	0.0933262	0.0804476	0.0504638	0.0965431	0.0946019	0.324109	0.52691	0.734817	0.541221	0.532076	0.440986	0.287827	0.45764	0.337369	0.463821	0.441902	0.221128	0.420864	0.374597	0.478567	0.66171	0.445817	0.56803	0.21207		0.0854457	0.29023	0.321798	0.207198	0.167155	0.207083	0.160355	0.294038	0.247951	0.270881	0.187262	0.248234	0.356806	0.510565	0.382387	0.360633	0.383935	0.384668	0.643674	0.522508	0.429968	0.435997
0.0193638	0.0133062	0.0440006	0.0772003	0.155766	0.0308336	0.115381	0.0975762	0.337298	0.410901	0.488158	0.641257	0.646431	0.553102	0.264804	0.615924	0.417029	0.454882	0.569736	0.498536	0.314742	0.276368	0.291132	0.704362	0.268695	0.485395	0.20782		0.227856	0.236532	0.164981	0.162802	0.124392	0.220187	0.0978316	0.30936	0.232155	0.396022	0.283409	0.320369	0.376427	0.424323	0.462787	0.411264	0.374501	0.367685	0.376121	0.480058	0.514649	0.460771
0.0275025	0.0288683	0.060284	0.0965165	0.102282	0.0370356	0.0899605	0.075055	0.308877	0.534684	0.640386	0.76362	0.663758	0.452103	0.294913	0.536278	0.336933	0.431742	0.437813	0.330746	0.176096	0.239725	0.445615	0.668051	0.373761	0.588012	0.259382		0.129708	0.242352	0.182078	0.117667	0.165213	0.212049	0.158355	0.267827	0.226625	0.373192	0.310129	0.257018	0.372698	0.41298	0.349076	0.369297	0.376064	0.376478	0.4971	0.447519	0.560904	0.509635
0.0293262	0.036557	0.0522115	0.094226	0.0651518	0.0350498	0.0871465	0.105202	0.301829	0.382692	0.599758	0.662528	0.6623	0.347557	0.268206	0.46928	0.397318	0.443399	0.587982	0.363685	0.28526	0.243474	0.587291	0.696744	0.443573	0.497481	0.254773		0.18317	0.278113	0.262387	0.195978	0.160736	0.183751	0.163001	0.294953	0.208822	0.398352	0.23864	0.254967	0.363413	0.447034	0.376255	0.362807	0.388779	0.37356	0.418479	0.483248	0.482646	0.440609
0.0226189	0.048239	0.0372881	0.0800353	0.0458368	0.0678838	0.0982019	0.0973251	0.296188	0.438888	0.521833	0.677719	0.376421	0.298629	0.326659	0.569386	0.361486	0.446787	0.538493	0.429928	0.284993	0.543544	0.655534	0.605457	0.332412	0.541189	0.257025		0.116525	0.295095	0.315566	0.125661	0.164268	0.168445	0.190318	0.280469	0.210726	0.272027	0.195483	0.147158	0.398793	0.467787	0.302098	0.326252	0.392431	0.363747	0.611448	0.509421	0.537276	0.475546
0.136701	0.0266632	0.044283	0.0725891	0.0916997	0.0409187	0.088613	0.104546	0.317244	0.696123	0.52796	0.697676	0.585914	0.442144	0.303849	0.567218	0.386027	0.417351	0.167176	0.445377	0.258041	0.341497	0.466156	0.655233	0.344169	0.509427	0.265404		0.174801	0.245202	0.302825	0.215796	0.167871	0.197654	0.132473	0.254498	0.23447	0.273203	0.38848	0.339262	0.365248	0.409734	0.392316	0.388779	0.427429	0.360087	0.551996	0.366319	0.357912	0.418957
0.0191966	0.0351597	0.0394588	0.0915154	0.0298999	0.0428723	0.101782	0.0998561	0.260379	0.487918	0.626234	0.678187	0.548448	0.281512	0.264452	0.557212	0.424712	0.468832	0.492885	0.338606	0.282354	0.360036	0.688588	0.692676	0.341006	0.475432	0.270789		0.190702	0.256388	0.254892	0.239791	0.155385	0.196436	0.134724	0.267488	0.237117	0.438434	0.379598	0.344963	0.29719	0.442232	0.386668	0.365361	0.396787	0.334361	0.370864	0.364014	0.400145	0.463019
0.0292291	0.0308303	0.0380466	0.0950037	0.0587134	0.0342993	0.0876387	0.0964321	0.29746	0.393917	0.494828	0.652286	0.585497	0.34536	0.26958	0.44929	0.328098	0.420535	0.576854	0.474341	0.309667	0.3195	0.595927	0.69612	0.463071	0.57547	0.282005		0.115734	0.288964	0.291627	0.0475692	0.134753	0.190805	0.120901	0.215436	0.237985	0.328661	0.333136	0.203364	0.399034	0.409208	0.385753	0.386493	0.366181	0.369509	0.555605	0.3779	0.505009	0.553396
0.0230554	0.0406309	0.0381975	0.0834383	0.0563987	0.0313947	0.105321	0.114337	0.300805	0.408008	0.499119	0.581965	0.686611	0.423708	0.278307	0.563386	0.447152	0.438906	0.568937	0.46025	0.379838	0.229951	0.519893	0.690298	0.331292	0.438511	0.260289		0.22591	0.279674	0.268372	0.197589	0.162514	0.191141	0.171495	0.25794	0.229968	0.42383	0.371874	0.285498	0.401731	0.516058	0.376845	0.359537	0.406688	0.355504	0.35026	0.348452	0.44613	0.40068
0.0200013	0.0251554	0.0278565	0.0511737	0.0317037	0.04731	0.0832727	0.0976071	0.28914	0.379827	0.496724	0.595105	0.462723	0.294304	0.299404	0.528297	0.335747	0.454039	0.600171	0.47812	0.377039	0.486104	0.673992	0.653286	0.38843	0.566645	0.256821		0.179232	0.294657	0.235013	0.271346	0.161576	0.208274	0.135793	0.281258	0.230667	0.317382	0.202317	0.291875	0.410592	0.441198	0.370666	0.362011	0.383744	0.36674	0.503385	0.503026	0.473111	0.318062
0.0281867	0.0235456	0.0389033	0.0790081	0.0949383	0.0679228	0.0999372	0.077671	0.309065	0.401142	0.512914	0.709432	0.604665	0.328527	0.339603	0.548322	0.393186	0.430837	0.570671	0.463541	0.251665	0.316327	0.576535	0.592475	0.351741	0.529143	0.260098		0.122775	0.262829	0.235361	0.203332	0.154819	0.193729	0.153906	0.286192	0.249573	0.272411	0.341219	0.261386	0.333641	0.463851	0.342858	0.361256	0.387293	0.385621	0.604814	0.395952	0.503252	0.463027
0.0257742	0.0353382	0.031496	0.103542	0.0887155	0.0492325	0.0986904	0.0835521	0.355291	0.481048	0.546931	0.631019	0.644785	0.42248	0.26862	0.399289	0.388613	0.45074	0.493178	0.417731	0.337485	0.251673	0.488804	0.682148	0.502021	0.527834	0.193969		0.147192	0.295065	0.254702	0.160828	0.14958	0.206709	0.172411	0.281145	0.216011	0.287739	0.250714	0.219649	0.3679	0.437864	0.401148	0.36708	0.368387	0.360389	0.565069	0.454221	0.525648	0.471272
0.0242512	0.0304437	0.0360732	0.115881	0.0671835	0.0474622	0.0974486	0.104594	0.260262	0.419734	0.521205	0.614679	0.670249	0.430844	0.36015	0.483247	0.428947	0.441237	0.556015	0.448351	0.349247	0.21387	0.501972	0.592388	0.419304	0.466459	0.298501		0.185553	0.278233	0.191751	0.0633534	0.151265	0.202006	0.18234	0.249579	0.238	0.302211	0.319866	0.304609	0.401264	0.462432	0.319574	0.32281	0.412129	0.339377	0.512236	0.401901	0.50364	0.535383
0.0202897	0.033586	0.0418816	0.0726732	0.0959298	0.0427109	0.0959604	0.0837157	0.345246	0.356407	0.567909	0.676405	0.463382	0.425466	0.279586	0.4994	0.338533	0.424833	0.623303	0.398505	0.281714	0.463945	0.478604	0.677703	0.404639	0.577751	0.229921		0.123088	0.255538	0.0531743	0.221382	0.160631	0.20616	0.16899	0.28472	0.220987	0.335007	0.349238	0.362118	0.412629	0.471985	0.427869	0.325431	0.388903	0.350742	0.541905	0.395224	0.584708	0.365989
0.0376606	0.0261822	0.0427371	0.0474731	0.0513955	0.0503201	0.0918352	0.0851116	0.308905	0.488432	0.581534	0.64301	0.391441	0.297547	0.314449	0.510479	0.404466	0.428615	0.473907	0.392284	0.314253	0.561085	0.651058	0.635231	0.397686	0.510422	0.262479		0.100334	0.307027	0.190314	0.197948	0.140579	0.207853	0.141623	0.27514	0.215774	0.328696	0.240515	0.284232	0.389356	0.458226	0.431844	0.391096	0.388605	0.374529	0.57097	0.452458	0.525454	0.412696
0.0298096	0.0142359	0.0424699	0.0771599	0.0556039	0.0344242	0.097332	0.0865793	0.318007	0.531788	0.488806	0.567376	0.483367	0.329435	0.241919	0.534557	0.361298	0.399256	0.438403	0.496958	0.390154	0.439473	0.614961	0.723657	0.368111	0.552123	0.282737		0.155317	0.278917	0.259728	0.203678	0.164375	0.192556	0.200314	0.273542	0.223159	0.334658	0.278648	0.239354	0.338968	0.445454	0.313262	0.33576	0.36293	0.363777	0.510025	0.442435	0.500918	0.457354
0.0345301	0.0191873	0.0541751	0.075942	0.080779	0.0334694	0.106477	0.0877146	0.304522	0.494452	0.570118	0.72388	0.602028	0.391059	0.304794	0.605708	0.375226	0.45285	0.471018	0.410695	0.221945	0.32203	0.528162	0.661737	0.287814	0.537059	0.242628		0.18209	0.282445	0.0601274	0.177754	0.152757	0.220043	0.160783	0.307357	0.21874	0.355751	0.341649	0.362546	0.358247	0.459402	0.408423	0.349013	0.381174	0.360845	0.462159	0.375906	0.577327	0.463998
0.0225507	0.0362436	0.0405492	0.0998814	0.0488636	0.0363466	0.112774	0.093147	0.326934	0.352945	0.574633	0.649387	0.676329	0.399197	0.275741	0.535197	0.345244	0.411925	0.624504	0.389124	0.310064	0.22379	0.551939	0.687913	0.352028	0.561609	0.261141		0.164272	0.276728	0.12389	0.212186	0.154177	0.191586	0.131556	0.226555	0.217696	0.467528	0.26018	0.312068	0.373752	0.449059	0.428719	0.36199	0.407459	0.377218	0.3682	0.463092	0.564042	0.414062
0.0491636	0.0447863	0.0315585	0.0764453	0.0593859	0.0727999	0.0976696	0.0979169	0.33833	0.669188	0.589771	0.627329	0.492576	0.386785	0.366293	0.55534	0.381567	0.426848	0.281648	0.365442	0.341112	0.430979	0.553829	0.560907	0.346991	0.520516	0.234822		0.2218	0.253189	0.176754	0.112996	0.139607	0.1725	0.141574	0.247985	0.245578	0.390158	0.247833	0.279098	0.382956	0.38828	0.382125	0.357356	0.386616	0.343603	0.388042	0.498979	0.544148	0.504048
0.0206082	0.0261622	0.0433678	0.0955079	0.0351347	0.0361878	0.104867	0.0940852	0.31341	0.395117	0.545918	0.693981	0.659773	0.313727	0.299385	0.573567	0.389932	0.466036	0.584275	0.42792	0.262652	0.244719	0.651138	0.664427	0.321566	0.515983	0.220554		0.141838	0.268848	0.0589311	0.236413	0.159253	0.192395	0.15371	0.277895	0.217391	0.305212	0.368004	0.364298	0.410724	0.408648	0.363464	0.355897	0.400734	0.364594	0.552949	0.363148	0.576771	0.352863
0.0243792	0.0205836	0.0440935	0.0781628	0.0557896	0.0373334	0.0949415	0.079398	0.312617	0.421782	0.515679	0.59802	0.416392	0.385285	0.235664	0.480085	0.401214	0.43069	0.553839	0.463737	0.357886	0.505445	0.558925	0.727003	0.424973	0.519388	0.256694		0.127876	0.266817	0.138404	0.190247	0.112111	0.191704	0.195223	0.273227	0.213841	0.233083	0.293835	0.309302	0.358916	0.429074	0.402122	0.348521	0.354795	0.351685	0.639041	0.439347	0.552294	0.450836
0.0219881	0.0246428	0.0380594	0.0763255	0.126779	0.0406156	0.0949568	0.097779	0.304314	0.456656	0.614064	0.644368	0.575676	0.592169	0.259213	0.498237	0.473239	0.437547	0.521356	0.361294	0.317573	0.347999	0.281052	0.700171	0.406806	0.428982	0.258139		0.105662	0.231684	0.205795	0.188212	0.170568	0.203946	0.203837	0.286504	0.236676	0.325694	0.39958	0.28914	0.365777	0.484567	0.367033	0.330178	0.380037	0.353997	0.568644	0.368736	0.505065	0.44601
0.1205	0.0242145	0.0431439	0.0989912	0.0708695	0.060376	0.106999	0.0961019	0.311252	0.674637	0.555198	0.636942	0.548998	0.418751	0.281159	0.551451	0.344828	0.450708	0.204862	0.420587	0.319914	0.352011	0.51038	0.658465	0.34155	0.55907	0.23804		0.194207	0.291215	0.276535	0.225924	0.142668	0.200862	0.178404	0.279108	0.231518	0.399736	0.252299	0.244096	0.370501	0.431075	0.383556	0.329798	0.392461	0.385282	0.406057	0.456486	0.47937	0.403575
0.0171282	0.0275226	0.0401728	0.0895339	0.0514427	0.0454452	0.118988	0.0922179	0.330586	0.389582	0.551638	0.659432	0.571133	0.322093	0.242884	0.480972	0.419669	0.437104	0.593289	0.420839	0.300396	0.339333	0.626464	0.71167	0.400041	0.488113	0.23231		0.118043	0.272924	0.138397	0.189636	0.171593	0.167525	0.166183	0.268192	0.223927	0.261996	0.249467	0.307191	0.3587	0.445678	0.351066	0.348148	0.395172	0.385513	0.619961	0.477609	0.554412	0.451664
0.122324	0.0291436	0.0353321	0.0777455	0.108341	0.0398726	0.104943	0.0817013	0.309888	0.71957	0.542332	0.639126	0.643658	0.476217	0.307178	0.534418	0.332398	0.444112	0.158106	0.428524	0.325542	0.278597	0.415442	0.652949	0.36064	0.585901	0.246		0.140754	0.281137	0.0596388	0.177371	0.139761	0.198873	0.0950002	0.277903	0.239305	0.23191	0.277333	0.355148	0.405448	0.407091	0.399575	0.397438	0.411014	0.382587	0.627336	0.44153	0.585213	0.417181
0.0207302	0.0212352	0.0532366	0.0492336	0.0769853	0.0751396	0.101104	0.0960467	0.302307	0.43211	0.465427	0.72956	0.45114	0.372381	0.393409	0.546121	0.461243	0.436482	0.54716	0.513338	0.217204	0.499626	0.550634	0.531451	0.352776	0.44271	0.261211		0.165872	0.274811	0.301662	0.151826	0.137318	0.191063	0.169051	0.264804	0.221314	0.282244	0.373045	0.239908	0.384032	0.424884	0.364317	0.355076	0.385094	0.354012	0.551883	0.352144	0.45843	0.464141
0.0196295	0.0389423	0.0370544	0.0851176	0.0451241	0.0503663	0.0994321	0.0855343	0.29692	0.465135	0.591323	0.647833	0.438726	0.303163	0.329516	0.53018	0.373845	0.402506	0.515236	0.369735	0.315113	0.476156	0.651713	0.620118	0.370388	0.54062	0.300574		0.130766	0.263839	0.192069	0.228827	0.169811	0.19804	0.171394	0.270217	0.252193	0.304086	0.382904	0.268988	0.384801	0.411241	0.381826	0.357649	0.38308	0.366338	0.565149	0.353257	0.538943	0.386372
0.0274364	0.0423815	0.0371797	0.0749463	0.0318451	0.0317495	0.103612	0.0925501	0.312588	0.471281	0.523937	0.697111	0.60857	0.349193	0.241648	0.498113	0.36065	0.434818	0.501283	0.433681	0.265709	0.316484	0.618961	0.726602	0.398275	0.5468	0.252594		0.201834	0.270163	0.184748	0.21656	0.171488	0.202284	0.206788	0.288852	0.21297	0.447272	0.313109	0.261333	0.424791	0.463838	0.420325	0.355487	0.39744	0.367529	0.350893	0.416728	0.553919	0.358648
0.0218543	0.0276412	0.0439248	0.0718433	0.0356354	0.0420407	0.101523	0.089443	0.310499	0.346809	0.574574	0.68106	0.540758	0.328557	0.275055	0.552576	0.361192	0.442863	0.631337	0.397785	0.275015	0.387398	0.635807	0.682904	0.345901	0.549365	0.246638		0.172751	0.26238	0.252797	0.168845	0.162786	0.225023	0.164906	0.2666	0.2199	0.292072	0.282399	0.256908	0.367581	0.490379	0.38664	0.323689	0.394358	0.345714	0.535176	0.455221	0.490296	0.463575
0.0177003	0.029346	0.0384377	0.113031	0.0424079	0.0589271	0.0979622	0.072819	0.285053	0.464768	0.619603	0.629627	0.679787	0.307119	0.264429	0.630818	0.352304	0.445547	0.517532	0.351051	0.331935	0.207181	0.650473	0.676644	0.27122	0.574877	0.2694		0.129238	0.280247	0.206706	0.0332489	0.142363	0.195874	0.162429	0.333918	0.236181	0.307509	0.252354	0.231409	0.387797	0.419291	0.394694	0.345405	0.390374	0.35403	0.563253	0.467398	0.561885	0.578954
0.0222838	0.0316879	0.038667	0.085085	0.0639491	0.0404636	0.099534	0.0932385	0.310777	0.439353	0.561224	0.683302	0.466106	0.311237	0.287131	0.39968	0.365717	0.405055	0.538363	0.407088	0.278031	0.448809	0.624814	0.672405	0.500786	0.541044	0.284168		0.163278	0.309208	0.169601	0.202302	0.120064	0.21224	0.168971	0.282243	0.242795	0.391573	0.31387	0.271793	0.344458	0.401088	0.400608	0.335413	0.371821	0.367978	0.445149	0.376922	0.558606	0.453241
0.0225218	0.0222769	0.041724	0.089664	0.0919526	0.0412081	0.100536	0.085038	0.321801	0.417635	0.447488	0.71938	0.602168	0.460331	0.28623	0.492776	0.342899	0.470644	0.559844	0.530235	0.238896	0.308168	0.447717	0.672562	0.406688	0.572063	0.207555		0.149695	0.277221	0.162367	0.16598	0.102645	0.228121	0.143874	0.279194	0.231196	0.30567	0.239531	0.299607	0.397345	0.441303	0.436104	0.357065	0.405972	0.356307	0.544635	0.483248	0.538026	0.436675
0.0239895	0.0152541	0.0340044	0.0922518	0.0354315	0.0430916	0.0904294	0.0814116	0.297489	0.364962	0.521517	0.694054	0.579897	0.302885	0.309501	0.500302	0.387189	0.421709	0.611048	0.463229	0.271941	0.327851	0.661684	0.647407	0.409269	0.531399	0.280802		0.12024	0.259547	0.157915	0.0657953	0.173633	0.220786	0.0855444	0.227126	0.219467	0.283878	0.341743	0.301075	0.388816	0.473064	0.410443	0.392043	0.394848	0.355874	0.595882	0.39871	0.54101	0.545388
0.0231398	0.0302776	0.0414655	0.109533	0.0621447	0.0769046	0.0965541	0.093822	0.338099	0.480745	0.608642	0.720611	0.698111	0.306339	0.352986	0.522045	0.369661	0.446658	0.496115	0.36108	0.237924	0.192356	0.631516	0.570109	0.381401	0.536517	0.215244		0.146633	0.262571	0.261619	0.173998	0.150086	0.205822	0.150187	0.241886	0.239577	0.218067	0.345473	0.195487	0.374349	0.419326	0.394615	0.403208	0.380661	0.348105	0.6353	0.391956	0.542894	0.451654
0.0240107	0.0400881	0.0523982	0.0910455	0.0286363	0.0547717	0.123983	0.108247	0.311141	0.468349	0.554194	0.734128	0.585716	0.344676	0.356899	0.475777	0.454301	0.445502	0.50764	0.405718	0.213474	0.323238	0.626688	0.58833	0.400241	0.437452	0.243357		0.189478	0.254924	0.236509	0.177538	0.133532	0.21317	0.147895	0.263464	0.229278	0.410163	0.414262	0.293002	0.389478	0.413012	0.420204	0.361701	0.402045	0.341537	0.400359	0.330813	0.470489	0.432984
0.0266912	0.0301711	0.0472402	0.0841412	0.136238	0.0407239	0.0943344	0.0763715	0.321507	0.391893	0.578118	0.609281	0.551516	0.420242	0.300088	0.532437	0.332732	0.412954	0.581416	0.39171	0.343479	0.364342	0.44352	0.659188	0.373229	0.590896	0.265539		0.133032	0.269946	0.278704	0.165057	0.143138	0.188183	0.145468	0.243339	0.232262	0.269857	0.321304	0.320068	0.364247	0.425661	0.367441	0.354637	0.39145	0.370067	0.59711	0.40875	0.401227	0.470696
0.0182454	0.0374354	0.0362691	0.094402	0.0600109	0.0878653	0.0783338	0.0765035	0.335679	0.342569	0.64526	0.652849	0.533944	0.345901	0.306086	0.407	0.31285	0.413424	0.639186	0.317305	0.310882	0.371654	0.594088	0.606049	0.514666	0.610647	0.250897		0.151957	0.26642	0.23967	0.135447	0.175433	0.209002	0.193654	0.251968	0.212944	0.300605	0.319153	0.239411	0.367165	0.481955	0.389019	0.362037	0.372174	0.337935	0.547438	0.414427	0.520918	0.497388
0.0212683	0.0440683	0.0399483	0.0959104	0.0507339	0.0746292	0.104744	0.0786298	0.261677	0.410449	0.555709	0.732659	0.616201	0.342717	0.347355	0.611551	0.36873	0.446581	0.568283	0.400223	0.227393	0.287889	0.606549	0.578016	0.283705	0.55264	0.291742		0.142064	0.229061	0.255334	0.153071	0.157984	0.225967	0.165073	0.289095	0.236191	0.246069	0.411234	0.321887	0.389749	0.430554	0.336232	0.347775	0.392256	0.357749	0.611867	0.359706	0.422779	0.457181
0.0251588	0.0548874	0.0405675	0.0916528	0.04306	0.0516901	0.0877353	0.10138	0.294444	0.532957	0.575837	0.641811	0.58019	0.292118	0.352398	0.579095	0.325901	0.428463	0.441884	0.369275	0.317621	0.328157	0.664822	0.595912	0.33317	0.572718	0.277093		0.115241	0.255111	0.315583	0.0538571	0.14018	0.161916	0.165674	0.288831	0.238403	0.286539	0.318291	0.307429	0.391446	0.463577	0.354738	0.347387	0.413305	0.350297	0.59822	0.426598	0.376989	0.554697
0.0251477	0.0177567	0.0329536	0.0834987	0.0966948	0.0737888	0.0818422	0.086649	0.276209	0.457771	0.481695	0.557051	0.618252	0.445769	0.405546	0.411448	0.349212	0.409957	0.517081	0.500548	0.409996	0.298249	0.457536	0.520665	0.506709	0.564139	0.313834		0.208842	0.249631	0.13635	0.211409	0.123152	0.18709	0.155866	0.28859	0.206763	0.381916	0.209082	0.298085	0.386883	0.413192	0.385199	0.353483	0.384252	0.372204	0.409243	0.541287	0.565565	0.401709
0.0255242	0.0202504	0.0426518	0.0833939	0.0371528	0.0352828	0.0810203	0.0960813	0.328368	0.420351	0.470683	0.686566	0.615143	0.297445	0.278341	0.3379	0.324263	0.451891	0.554124	0.509066	0.270782	0.301463	0.665402	0.686376	0.58108	0.579656	0.219741		0.227725	0.280824	0.235515	0.19385	0.162625	0.207551	0.0917273	0.248364	0.217812	0.343379	0.208927	0.20226	0.370983	0.43992	0.41151	0.387649	0.430645	0.369985	0.428896	0.510248	0.562225	0.435166
0.0288296	0.0297601	0.0327147	0.0913939	0.0722093	0.0457128	0.116442	0.110017	0.321301	0.397771	0.657811	0.647979	0.606263	0.345703	0.234857	0.629405	0.484692	0.429047	0.573399	0.312428	0.319307	0.302343	0.582087	0.719431	0.254153	0.405291	0.249652		0.109664	0.269943	0.29791	0.202235	0.190204	0.211589	0.0498574	0.272155	0.218421	0.299408	0.284325	0.276558	0.358995	0.462985	0.367396	0.40279	0.373065	0.365155	0.590927	0.445733	0.425531	0.43877
0.0203066	0.0393751	0.0360982	0.0945342	0.0597717	0.0386257	0.107674	0.0981849	0.316223	0.439323	0.554747	0.725878	0.433723	0.370567	0.249393	0.662397	0.346695	0.422927	0.540371	0.405878	0.238024	0.471743	0.569661	0.711982	0.229929	0.55512	0.26085		0.114088	0.251327	0.0748284	0.0559261	0.158454	0.204679	0.126213	0.274532	0.242654	0.294576	0.314015	0.36872	0.394585	0.421495	0.376529	0.374524	0.386746	0.350384	0.591336	0.434658	0.556451	0.549489
0.0176187	0.0196079	0.0428056	0.0802826	0.0879736	0.0568719	0.100264	0.0949388	0.299385	0.440288	0.556464	0.638858	0.683146	0.330203	0.325858	0.53204	0.379175	0.452595	0.542093	0.423928	0.318336	0.236571	0.581823	0.61727	0.367696	0.525886	0.24802		0.119495	0.275056	0.243786	0.266762	0.151094	0.140627	0.128844	0.273059	0.225215	0.285725	0.336427	0.302868	0.382321	0.452899	0.327169	0.378254	0.376864	0.361491	0.594781	0.388517	0.453347	0.350917
0.0168768	0.0192848	0.0381598	0.098987	0.0428923	0.0763358	0.0947847	0.0805938	0.309347	0.382976	0.506695	0.645505	0.605911	0.339864	0.265479	0.48842	0.336389	0.435565	0.600147	0.47402	0.316335	0.295102	0.617244	0.658185	0.416796	0.583017	0.255088		0.190384	0.260342	0.293019	0.179501	0.18812	0.205045	0.152954	0.283317	0.261277	0.406838	0.333527	0.391051	0.415773	0.502135	0.362581	0.356351	0.395194	0.358645	0.402779	0.406131	0.31593	0.404726
0.0203669	0.0303946	0.0354885	0.0999953	0.0784629	0.0719525	0.0991111	0.0810164	0.312746	0.382397	0.599407	0.627814	0.621621	0.355745	0.371837	0.589462	0.344124	0.445248	0.597236	0.370198	0.336697	0.278384	0.565792	0.556211	0.311427	0.57486	0.242005		0.162252	0.27847	0.306927	0.203312	0.154311	0.213034	0.164666	0.24711	0.210191	0.297441	0.327517	0.283359	0.414171	0.438134	0.409689	0.327666	0.398447	0.380028	0.540307	0.394013	0.409714	0.382516
0.0243261	0.0282342	0.0292419	0.0325955	0.0358751	0.0402368	0.105981	0.0802279	0.32154	0.419296	0.540566	0.536689	0.261989	0.300204	0.285488	0.425551	0.326646	0.407727	0.556378	0.4312	0.434069	0.705415	0.663921	0.674276	0.468468	0.593126	0.270733		0.192843	0.274506	0.0382674	0.166892	0.17528	0.210039	0.200819	0.298593	0.236951	0.354198	0.270527	0.362329	0.332528	0.480175	0.380451	0.332185	0.378497	0.349813	0.452958	0.454968	0.599404	0.500581
0.0311053	0.0339812	0.0511004	0.0910535	0.0358248	0.0538972	0.0883508	0.0955217	0.320422	0.396441	0.456351	0.721911	0.485153	0.286292	0.283837	0.377748	0.374985	0.439175	0.572454	0.509668	0.226989	0.423793	0.677883	0.662266	0.533901	0.529494	0.240403		0.128162	0.284001	0.213431	0.235497	0.148864	0.209081	0.13769	0.294905	0.244806	0.278927	0.32478	0.259517	0.376591	0.452373	0.454956	0.383886	0.429305	0.363403	0.592911	0.391219	0.527052	0.387912
0.142456	0.0229431	0.0441482	0.0909914	0.106761	0.0372357	0.0860102	0.104076	0.293014	0.633941	0.57342	0.645947	0.561255	0.325553	0.276173	0.515074	0.444999	0.458482	0.223604	0.403637	0.309905	0.347753	0.567686	0.686592	0.398916	0.450925	0.248504		0.216854	0.280669	0.322333	0.0617709	0.177131	0.163601	0.0830434	0.306817	0.219856	0.309208	0.371655	0.269313	0.401838	0.470644	0.345447	0.398229	0.393089	0.361428	0.473938	0.347677	0.408354	0.536391
0.0270506	0.0394037	0.035967	0.0790926	0.0542941	0.0549133	0.0914392	0.0871796	0.300082	0.448104	0.501342	0.669474	0.597263	0.340551	0.295569	0.510794	0.354632	0.406173	0.524845	0.459254	0.294559	0.323645	0.605155	0.649517	0.397767	0.558188	0.293745		0.19607	0.236452	0.133684	0.0957749	0.141	0.221058	0.13072	0.250916	0.215973	0.442586	0.326603	0.297113	0.406606	0.426672	0.398533	0.370393	0.376524	0.356691	0.361344	0.436945	0.569203	0.49762
0.0273664	0.0253798	0.0348324	0.100544	0.0578874	0.0595436	0.113376	0.0795449	0.327148	0.469195	0.576557	0.725142	0.639629	0.290386	0.260424	0.576058	0.348811	0.43203	0.503439	0.398063	0.240026	0.259827	0.651727	0.680032	0.310566	0.571644	0.240823		0.162189	0.267613	0.284299	0.214227	0.174039	0.201956	0.147975	0.283791	0.212051	0.30592	0.324452	0.254485	0.358004	0.507443	0.418084	0.365151	0.369109	0.378359	0.531891	0.407935	0.461217	0.427769
0.0175015	0.0278973	0.0341999	0.104435	0.0749824	0.107581	0.101074	0.096269	0.302251	0.458159	0.576366	0.653473	0.628447	0.340789	0.622541	0.522616	0.437025	0.428473	0.524339	0.395737	0.312327	0.267119	0.584229	0.269878	0.37631	0.466706	0.269276		0.154161	0.277423	0.266826	0.0859915	0.123377	0.187924	0.148842	0.301449	0.236198	0.29536	0.241727	0.320671	0.398576	0.441817	0.41537	0.370541	0.387942	0.344824	0.550479	0.48085	0.412503	0.515432
0.0257764	0.0262339	0.0320502	0.0914507	0.0485521	0.0395465	0.0994521	0.103336	0.318824	0.483083	0.557072	0.574209	0.64536	0.383263	0.273176	0.427539	0.358491	0.445439	0.491141	0.416694	0.393741	0.263189	0.568185	0.687277	0.473009	0.538174	0.235736		0.137963	0.259596	0.241924	0.0963603	0.130592	0.194556	0.105972	0.291449	0.222485	0.290397	0.31476	0.285985	0.392679	0.426717	0.395216	0.387311	0.389975	0.358449	0.57164	0.425645	0.47209	0.51096
0.026383	0.0272848	0.0367317	0.0992087	0.0371626	0.0315255	0.0974178	0.0855894	0.298993	0.373138	0.521121	0.716879	0.659223	0.302901	0.247805	0.428442	0.381156	0.457037	0.600479	0.451594	0.24639	0.241568	0.659937	0.720669	0.47414	0.533254	0.243969		0.140825	0.307901	0.327572	0.202885	0.188002	0.184514	0.145774	0.31164	0.202724	0.236475	0.155335	0.240235	0.377084	0.440161	0.380507	0.355406	0.393842	0.332707	0.6227	0.536764	0.432193	0.420032
0.0294281	0.0272814	0.031254	0.0833398	0.0439766	0.0655048	0.104422	0.102833	0.271773	0.457292	0.511626	0.552206	0.566094	0.394954	0.302332	0.483139	0.363435	0.411322	0.51328	0.461092	0.41654	0.350566	0.56107	0.632163	0.412438	0.533732	0.316904		0.144066	0.265758	0.244478	0.0678936	0.140854	0.224707	0.101484	0.284718	0.224644	0.300906	0.377264	0.239372	0.402586	0.442658	0.418859	0.401257	0.400888	0.369231	0.555028	0.356977	0.51615	0.52952
0.0219357	0.0267678	0.039876	0.0622284	0.136295	0.0479668	0.0871153	0.0894066	0.29918	0.361889	0.498997	0.645287	0.563679	0.458597	0.297864	0.435286	0.403744	0.444702	0.616175	0.474235	0.314837	0.374093	0.405108	0.654169	0.477599	0.506849	0.256118		0.13666	0.273621	0.0638147	0.155941	0.128657	0.160195	0.12955	0.347696	0.230212	0.312439	0.27652	0.3483	0.386486	0.428794	0.382396	0.353974	0.394312	0.384255	0.550902	0.44986	0.587885	0.457573
0.0166333	0.0337815	0.0361012	0.0700319	0.0476516	0.0310615	0.0936062	0.0848063	0.321696	0.366803	0.564152	0.654821	0.509667	0.344076	0.256587	0.631048	0.351368	0.437664	0.616564	0.402067	0.309077	0.420301	0.608272	0.712351	0.275346	0.563826	0.24064		0.201518	0.25543	0.105048	0.0596905	0.171033	0.184277	0.208116	0.220406	0.226017	0.412154	0.317956	0.338038	0.404716	0.404485	0.408162	0.322523	0.361565	0.360338	0.386328	0.426615	0.556914	0.535593
0.0277983	0.0266619	0.0468586	0.114739	0.0906928	0.138493	0.0998871	0.0963892	0.29974	0.529104	0.539334	0.625388	0.671198	0.376926	0.579327	0.535512	0.420493	0.450269	0.443098	0.434004	0.327753	0.214063	0.532382	0.282181	0.364601	0.483118	0.249992		0.149609	0.267965	0.201938	0.18849	0.146792	0.202722	0.165277	0.27288	0.211626	0.350735	0.213374	0.260017	0.373086	0.439801	0.400401	0.360242	0.397229	0.353163	0.499656	0.518661	0.538045	0.438425
0.0180753	0.0343505	0.0374746	0.0844141	0.116025	0.044024	0.0925577	0.102128	0.285574	0.482985	0.572163	0.625301	0.691668	0.390867	0.300041	0.441806	0.408678	0.41776	0.49894	0.393487	0.337224	0.223918	0.493108	0.655935	0.465637	0.489195	0.296666		0.160045	0.284217	0.334527	0.0474688	0.15155	0.214588	0.118397	0.307659	0.248582	0.230796	0.33236	0.268722	0.38664	0.425508	0.427588	0.385629	0.38928	0.374138	0.609158	0.383422	0.396751	0.565891
0.117	0.0279622	0.0413289	0.0982099	0.13348	0.0379925	0.095118	0.0964483	0.319639	0.703736	0.532172	0.747894	0.565196	0.556371	0.285209	0.524712	0.376896	0.459608	0.179264	0.439866	0.210777	0.336594	0.31015	0.676799	0.38017	0.526656	0.220753		0.159336	0.270109	0.188156	0.0523371	0.155792	0.212493	0.202145	0.301258	0.219236	0.238922	0.310291	0.248365	0.402124	0.452122	0.394411	0.311004	0.413695	0.382702	0.601743	0.4196	0.563479	0.545539
0.0219682	0.0385589	0.0311458	0.0865821	0.0800186	0.0508808	0.120364	0.0830871	0.305711	0.418796	0.580799	0.629829	0.544408	0.332986	0.299215	0.594819	0.397851	0.462874	0.559236	0.380643	0.339025	0.36901	0.586995	0.649904	0.284816	0.519061	0.231415		0.154085	0.305706	0.171607	0.224302	0.0837794	0.193715	0.192205	0.22653	0.233038	0.261173	0.190619	0.273737	0.484739	0.424941	0.359699	0.341317	0.385631	0.316322	0.584742	0.503675	0.554656	0.290958
0.0252577	0.0301004	0.047965	0.0835035	0.0461485	0.0310058	0.0891712	0.0846452	0.296864	0.420344	0.566178	0.629695	0.653375	0.333879	0.273558	0.43274	0.362621	0.431495	0.554398	0.403721	0.32234	0.263122	0.619973	0.695436	0.478088	0.552734	0.271641		0.120939	0.268465	0.254513	0.0443634	0.171957	0.223915	0.207679	0.241926	0.222096	0.311009	0.262409	0.212919	0.404709	0.443769	0.453197	0.326773	0.386951	0.346219	0.568052	0.469126	0.532568	0.550928
0.0175797	0.0255926	0.0378551	0.0661656	0.0684515	0.0770544	0.0932988	0.0960323	0.317805	0.391768	0.499438	0.669127	0.473647	0.392048	0.320591	0.530669	0.3757	0.454372	0.590652	0.47497	0.293018	0.460188	0.5395	0.602354	0.376032	0.528268	0.227823		0.145902	0.246363	0.294515	0.0504941	0.122008	0.21296	0.171079	0.279651	0.237299	0.373076	0.335171	0.317728	0.41459	0.443267	0.355586	0.314624	0.372751	0.338783	0.481022	0.418466	0.387757	0.534916
0.023408	0.0202303	0.0668736	0.0971162	0.0337504	0.0480106	0.0954214	0.0809821	0.294368	0.410157	0.525349	0.681219	0.671804	0.336837	0.289947	0.503815	0.342423	0.44365	0.566435	0.454421	0.251907	0.23108	0.629413	0.662042	0.400764	0.576595	0.261982		0.182302	0.250197	0.135114	0.0399602	0.158575	0.17421	0.191514	0.304503	0.240694	0.396543	0.367648	0.284967	0.375332	0.458846	0.367495	0.313224	0.379013	0.3353	0.421155	0.382155	0.579918	0.584707
0.0205866	0.0314469	0.0375171	0.0678288	0.118927	0.0310902	0.101217	0.0940081	0.322535	0.428951	0.572771	0.60098	0.539374	0.567277	0.274121	0.454621	0.395725	0.410468	0.550462	0.395782	0.361503	0.392797	0.313797	0.694789	0.444162	0.510267	0.266997		0.126549	0.247648	0.275235	0.20407	0.162174	0.204669	0.187063	0.255684	0.219009	0.30245	0.299632	0.278543	0.394421	0.435981	0.406004	0.331029	0.372975	0.371263	0.571001	0.45272	0.446222	0.401509
0.0187689	0.022794	0.0440874	0.094375	0.101413	0.0341988	0.112696	0.0916739	0.296199	0.393903	0.585526	0.728571	0.68531	0.353499	0.291938	0.50996	0.374192	0.446539	0.587328	0.39168	0.227342	0.220315	0.545088	0.673863	0.377343	0.534134	0.257262		0.148581	0.023712	0.308392	0.0570204	0.153499	0.227673	0.119446	0.310724	0.209188	0.348918	0.364971	0.298038	0.393353	0.447261	0.456585	0.381277	0.384742	0.367847	0.502501	0.611317	0.39357	0.549626
0.0199239	0.0333948	0.0501591	0.107115	0.0309805	0.044615	0.0928879	0.0891263	0.291679	0.379019	0.539886	0.748846	0.59285	0.317071	0.30742	0.53827	0.386387	0.436469	0.601058	0.426719	0.200995	0.300035	0.651948	0.647965	0.368842	0.524487	0.271852		0.099936	0.25769	0.18509	0.185926	0.18148	0.228674	0.170027	0.263629	0.233474	0.306951	0.319116	0.295844	0.354125	0.433314	0.472193	0.347054	0.404786	0.330818	0.593113	0.423194	0.519066	0.45995
0.024886	0.0213351	0.0401247	0.107787	0.0577683	0.0556511	0.0910564	0.0824381	0.296034	0.410648	0.49613	0.684197	0.591109	0.386999	0.297017	0.637914	0.415118	0.431869	0.564466	0.482535	0.275679	0.301104	0.555233	0.647332	0.271029	0.502444	0.272097		0.147584	0.242078	0.264582	0.208091	0.1489	0.211577	0.141979	0.285847	0.229239	0.276209	0.370879	0.305907	0.367018	0.468921	0.405348	0.378981	0.40655	0.352497	0.576207	0.387044	0.429511	0.424891
0.0230732	0.0206191	0.0342302	0.0704945	0.0519336	0.0270097	0.117521	0.0864784	0.332067	0.496494	0.572533	0.687229	0.514951	0.333739	0.278143	0.5375	0.304348	0.430921	0.480433	0.406848	0.278541	0.414554	0.614328	0.694848	0.344979	0.609174	0.237012		0.15177	0.277544	0.128802	0.221757	0.179182	0.196926	0.147129	0.274019	0.243766	0.239978	0.3669	0.316511	0.384745	0.493008	0.415001	0.362443	0.370582	0.343411	0.608252	0.355556	0.554687	0.393498
0.0176464	0.0278713	0.0445505	0.116458	0.0608711	0.124433	0.0932443	0.099235	0.320922	0.421082	0.624539	0.724202	0.634448	0.341052	0.569398	0.448696	0.374398	0.463548	0.561271	0.34759	0.231247	0.249093	0.598077	0.306169	0.458059	0.526367	0.21553		0.156297	0.255632	0.34636	0.17894	0.121248	0.207317	0.171674	0.265005	0.223089	0.355516	0.388854	0.174286	0.367	0.411565	0.379567	0.326534	0.415583	0.358026	0.488188	0.355514	0.479354	0.45406
0.0227281	0.0326435	0.0460801	0.0836916	0.0577441	0.0488043	0.0986465	0.0942683	0.30564	0.443118	0.5863	0.705788	0.62684	0.43226	0.261904	0.609558	0.361311	0.43592	0.534154	0.381057	0.248131	0.289468	0.509996	0.689292	0.291795	0.544421	0.25844		0.130871	0.303367	0.260799	0.198048	0.160018	0.173374	0.223851	0.312106	0.238365	0.229553	0.208528	0.357042	0.378927	0.462376	0.372821	0.310521	0.374505	0.359468	0.639576	0.488105	0.382159	0.423025
0.0209037	0.0336428	0.0437874	0.0668277	0.0903533	0.054316	0.0831811	0.0889302	0.311754	0.357404	0.558074	0.671683	0.616284	0.416772	0.27422	0.436784	0.379628	0.442608	0.621692	0.408283	0.28453	0.316888	0.492875	0.671464	0.480035	0.531442	0.245638		0.134692	0.277376	0.138067	0.0358616	0.148198	0.170941	0.144632	0.303355	0.243148	0.274725	0.281552	0.324086	0.380063	0.413737	0.390379	0.39176	0.365029	0.334567	0.590582	0.441072	0.537847	0.584076
0.0210635	0.0249072	0.0386342	0.0882188	0.0981029	0.0351973	0.102149	0.094779	0.314415	0.37179	0.469005	0.678021	0.52618	0.334856	0.272497	0.441753	0.373722	0.457134	0.607146	0.506087	0.283344	0.385601	0.567041	0.692306	0.456098	0.531499	0.228451		0.157182	0.261823	0.230427	0.223038	0.162854	0.164963	0.198414	0.298363	0.227937	0.309478	0.371385	0.266773	0.397927	0.468435	0.344681	0.316628	0.403709	0.379022	0.53334	0.366791	0.502799	0.379035
0.0284829	0.0211982	0.0423212	0.0986005	0.0610421	0.0400513	0.0965878	0.0996956	0.304273	0.570415	0.591077	0.688184	0.540631	0.468754	0.248734	0.596566	0.349903	0.422812	0.401102	0.387725	0.269495	0.360769	0.470204	0.711215	0.306846	0.550401	0.272915		0.211843	0.282719	0.0863331	0.0502656	0.163536	0.230056	0.236245	0.282429	0.223853	0.40644	0.288055	0.345782	0.398608	0.495639	0.461084	0.298689	0.418636	0.376871	0.381717	0.429226	0.567885	0.551127
0.0264804	0.0280128	0.0538094	0.0850451	0.0329779	0.0516389	0.087639	0.100888	0.314858	0.449594	0.501816	0.695613	0.581151	0.387129	0.348664	0.534039	0.4	0.413585	0.523925	0.470171	0.250577	0.333804	0.579893	0.599697	0.378322	0.499112	0.271558		0.123497	0.28945	0.121617	0.164804	0.191412	0.218994	0.124429	0.236436	0.230927	0.286315	0.314573	0.349254	0.374336	0.48738	0.400406	0.381163	0.387466	0.342073	0.590189	0.395977	0.529128	0.46086
0.02805	0.0360531	0.0343062	0.0999116	0.0505103	0.035289	0.107779	0.0762388	0.322074	0.59557	0.571912	0.638819	0.696132	0.322249	0.24416	0.495814	0.362943	0.44423	0.37638	0.392035	0.326875	0.203956	0.62724	0.720551	0.396407	0.560819	0.233696		0.126324	0.293257	0.203607	0.159893	0.145903	0.206565	0.130512	0.282614	0.219943	0.255958	0.27358	0.256486	0.357867	0.440123	0.419699	0.359354	0.406354	0.370793	0.617718	0.433164	0.539907	0.48224
0.0227787	0.0376029	0.0308954	0.0652864	0.156164	0.0482599	0.0884803	0.102853	0.280137	0.491835	0.591897	0.562338	0.47618	0.628927	0.253729	0.552053	0.470625	0.440087	0.485386	0.3705	0.406767	0.458534	0.214909	0.698011	0.359467	0.426522	0.279776		0.185384	0.276308	0.313781	0.180564	0.168622	0.15946	0.120255	0.280026	0.244103	0.328992	0.338786	0.143405	0.342964	0.457725	0.372056	0.385457	0.370678	0.371314	0.485624	0.384906	0.542815	0.476472
0.125821	0.0334925	0.0393221	0.0826075	0.053283	0.0417332	0.099282	0.117719	0.306437	0.676273	0.596431	0.679303	0.555239	0.276941	0.232767	0.561031	0.440855	0.437653	0.197906	0.370077	0.281375	0.362154	0.669776	0.7255	0.339687	0.441426	0.25591		0.174599	0.275634	0.0769073	0.2458	0.114922	0.206695	0.11317	0.269733	0.224081	0.367727	0.307	0.35502	0.357515	0.41267	0.43039	0.380378	0.386387	0.387321	0.457674	0.417366	0.568073	0.396685
0.0387852	0.0234057	0.0416809	0.0946622	0.0572026	0.0395355	0.0892298	0.102756	0.329272	0.420668	0.514212	0.662578	0.5185	0.348404	0.267388	0.465089	0.375737	0.470058	0.540547	0.462382	0.295741	0.386838	0.594394	0.693076	0.445682	0.521508	0.200671		0.147562	0.275881	0.226243	0.163287	0.131949	0.20824	0.184354	0.253683	0.246432	0.295851	0.249951	0.233908	0.406284	0.420256	0.460069	0.329232	0.42029	0.365372	0.556588	0.474168	0.539849	0.430429
0.0230174	0.0213974	0.0410487	0.0770049	0.160461	0.0476727	0.0986864	0.0931428	0.305608	0.42888	0.547886	0.666475	0.652287	0.505512	0.301413	0.483062	0.375508	0.433961	0.548102	0.430717	0.292476	0.270708	0.334027	0.650915	0.418252	0.53135	0.260431		0.116705	0.264731	0.173459	0.166691	0.131662	0.194541	0.101073	0.263977	0.232846	0.317963	0.271539	0.280391	0.353025	0.408929	0.368357	0.379335	0.391447	0.374457	0.565332	0.46373	0.54615	0.480284
0.0314905	0.0349469	0.0524694	0.0800451	0.0420014	0.0505673	0.0898211	0.0836114	0.279753	0.428771	0.61721	0.672589	0.582759	0.344115	0.288697	0.450409	0.400827	0.419452	0.539739	0.347843	0.274941	0.337196	0.613883	0.660736	0.45977	0.515562	0.300795		0.133458	0.255049	0.150516	0.164448	0.147536	0.213831	0.146371	0.31592	0.220128	0.251157	0.420881	0.282984	0.419837	0.434996	0.406383	0.373402	0.419458	0.390012	0.615385	0.32407	0.566501	0.415715
0.0294983	0.0370967	0.036889	0.0944	0.0566584	0.0460191	0.112005	0.0947648	0.285608	0.393189	0.519896	0.654056	0.605106	0.348339	0.291846	0.562264	0.397772	0.425978	0.577313	0.443007	0.309055	0.300494	0.595003	0.662134	0.325732	0.507464	0.288414		0.163531	0.275764	0.188097	0.12528	0.15045	0.218293	0.208489	0.280252	0.238656	0.34183	0.237225	0.327105	0.352847	0.419429	0.411886	0.315601	0.385286	0.36422	0.494639	0.48701	0.484798	0.521873
0.0179811	0.0320536	0.0370895	0.0960867	0.0533357	0.0686081	0.0954743	0.0833729	0.320499	0.398418	0.530645	0.611628	0.626306	0.343646	0.288873	0.523775	0.320523	0.440749	0.583601	0.437301	0.351282	0.277607	0.603018	0.642518	0.380751	0.596104	0.238752		0.222445	0.289088	0.304305	0.0483421	0.176389	0.168405	0.15901	0.222904	0.257478	0.37782	0.306196	0.390144	0.381195	0.474685	0.376202	0.338061	0.38106	0.367689	0.399734	0.404716	0.305552	0.570462
0.0301032	0.0361767	0.0458236	0.115713	0.0763549	0.0346257	0.10108	0.0890209	0.314676	0.477407	0.556031	0.7009	0.598216	0.303305	0.242737	0.574114	0.416174	0.413875	0.49249	0.407792	0.253276	0.286071	0.62034	0.722637	0.324806	0.494805	0.271449		0.169145	0.248655	0.20674	0.180677	0.159176	0.169342	0.1977	0.304549	0.231393	0.327387	0.43234	0.253328	0.361411	0.512161	0.397757	0.342703	0.439802	0.358644	0.503467	0.319005	0.539932	0.457912
0.0274221	0.02958	0.0393741	0.0731393	0.0546748	0.0539326	0.0913302	0.0920169	0.305838	0.504629	0.513659	0.633393	0.662819	0.383126	0.291873	0.36964	0.369144	0.435589	0.467948	0.456761	0.327233	0.264042	0.562199	0.654195	0.53903	0.538839	0.258573		0.0928729	0.291976	0.0715292	0.0525726	0.144723	0.183909	0.0941446	0.266958	0.230481	0.280002	0.254294	0.338339	0.395915	0.451728	0.403775	0.389147	0.385531	0.350424	0.627125	0.45373	0.590132	0.551512
0.0195715	0.0255536	0.0409667	0.0895845	0.0338608	0.0801035	0.108033	0.105126	0.310062	0.517899	0.542394	0.726489	0.578862	0.298614	0.318768	0.54234	0.458479	0.431925	0.462529	0.432053	0.232544	0.331554	0.667525	0.601128	0.349626	0.436395	0.258013		0.151815	0.256763	0.11994	0.0767456	0.161937	0.200646	0.151616	0.303883	0.22045	0.331761	0.271991	0.33246	0.365099	0.471967	0.373312	0.349762	0.393573	0.39521	0.516424	0.471246	0.5476	0.558156
0.0259627	0.0424634	0.043113	0.0876305	0.058813	0.129927	0.107556	0.109225	0.304375	0.50497	0.669424	0.680505	0.531507	0.404964	0.606919	0.510922	0.373361	0.445727	0.469068	0.288112	0.276382	0.380863	0.536223	0.263154	0.381522	0.517414	0.249898		0.176537	0.221046	0.267142	0.214159	0.123362	0.226644	0.126008	0.293492	0.236295	0.23914	0.254614	0.307098	0.373333	0.445267	0.47732	0.35134	0.422511	0.369132	0.584322	0.52434	0.42576	0.412508
0.0232097	0.0305065	0.0421355	0.110996	0.0882623	0.0425851	0.105165	0.0850342	0.293347	0.364012	0.471308	0.672765	0.566846	0.416275	0.248193	0.489226	0.396127	0.444231	0.612778	0.498186	0.285099	0.322158	0.495463	0.709222	0.40561	0.518839	0.262422		0.197317	0.247671	0.317511	0.139403	0.126252	0.220415	0.118845	0.289126	0.235551	0.334406	0.337219	0.279473	0.366915	0.454383	0.434686	0.381847	0.436537	0.366579	0.468277	0.415109	0.403016	0.493682
0.0236767	0.0635678	0.0424096	0.0873827	0.0580931	0.0341318	0.0898167	0.085868	0.285466	0.459507	0.579289	0.652345	0.58575	0.396115	0.25566	0.493037	0.403939	0.442707	0.516816	0.357143	0.305245	0.326868	0.545792	0.710209	0.417146	0.510193	0.271827		0.126859	0.272706	0.0950447	0.187218	0.175767	0.215008	0.176176	0.238022	0.213428	0.276751	0.343388	0.338646	0.356254	0.420268	0.390986	0.357054	0.392124	0.352784	0.59639	0.383906	0.566309	0.456528
0.0217201	0.0288724	0.0449905	0.0484208	0.150129	0.0317577	0.0946546	0.0951191	0.309103	0.395547	0.622213	0.747665	0.421734	0.654325	0.258092	0.484827	0.37717	0.448967	0.582733	0.348914	0.207344	0.529845	0.195546	0.710151	0.420518	0.527711	0.24193		0.120315	0.278258	0.186168	0.0383697	0.166619	0.178264	0.132987	0.26099	0.219429	0.272213	0.244364	0.257174	0.393265	0.469599	0.320049	0.387008	0.394792	0.363968	0.607472	0.477377	0.556658	0.568366
0.0209696	0.052052	0.0515415	0.070317	0.116868	0.0610982	0.0979176	0.0903723	0.310047	0.430106	0.625377	0.716983	0.466905	0.540394	0.334371	0.530937	0.383863	0.438557	0.548924	0.322571	0.231475	0.462778	0.342738	0.604531	0.371145	0.525765	0.251397		0.132221	0.261447	0.291718	0.201736	0.166105	0.185276	0.118739	0.265509	0.202095	0.316206	0.32724	0.300211	0.387212	0.468955	0.358982	0.368942	0.36445	0.368109	0.551572	0.411313	0.408072	0.411052
0.0289453	0.0299715	0.0316056	0.0624468	0.047878	0.0354859	0.10155	0.0934036	0.304829	0.4807	0.489411	0.625428	0.493149	0.304879	0.320243	0.493335	0.341065	0.394137	0.490355	0.480618	0.342966	0.444404	0.647243	0.644271	0.405115	0.565531	0.301034		0.144977	0.280114	0.0590976	0.196946	0.147722	0.173083	0.148316	0.290394	0.218613	0.297694	0.254098	0.365897	0.40235	0.401202	0.341296	0.350244	0.414518	0.36459	0.557329	0.465787	0.575005	0.400704
0.0322551	0.0338135	0.0389927	0.113897	0.0796017	0.0674338	0.0959183	0.0834649	0.329986	0.460197	0.556915	0.698004	0.642475	0.356069	0.41021	0.582416	0.320894	0.433108	0.507548	0.409271	0.263003	0.243628	0.56433	0.522356	0.321665	0.595641	0.236905		0.201306	0.278833	0.150361	0.071207	0.127312	0.187182	0.0785681	0.285058	0.222567	0.372726	0.380803	0.272008	0.400838	0.422387	0.386699	0.398977	0.402453	0.360024	0.425968	0.340364	0.577631	0.527955
0.0256286	0.0453684	0.044599	0.113857	0.121074	0.046151	0.0995411	0.106073	0.305934	0.398489	0.567896	0.630099	0.655188	0.424972	0.283339	0.537338	0.378337	0.429988	0.575883	0.386736	0.325302	0.230955	0.453954	0.67051	0.363121	0.515589	0.264078		0.148286	0.269833	0.209449	0.07641	0.168209	0.185844	0.141706	0.277342	0.227834	0.378535	0.325439	0.280271	0.395504	0.452512	0.415121	0.367551	0.413346	0.363935	0.473179	0.404728	0.51028	0.528086
0.0215087	0.0253658	0.0517287	0.0761313	0.0694518	0.109135	0.106178	0.092541	0.318907	0.445348	0.590258	0.673222	0.469179	0.298217	0.42949	0.491839	0.323163	0.460705	0.533143	0.384376	0.27505	0.45469	0.632332	0.461375	0.401983	0.584296	0.220388		0.1718	0.244324	0.153496	0.194776	0.15517	0.210113	0.188036	0.303899	0.248115	0.371152	0.402259	0.264053	0.410747	0.462263	0.44161	0.343096	0.387258	0.362524	0.457048	0.353416	0.582451	0.394477
0.0160785	0.0114613	0.0377565	0.10323	0.0390401	0.043582	0.108501	0.0885019	0.316792	0.433355	0.430356	0.709329	0.606549	0.332609	0.25193	0.562974	0.373053	0.452222	0.550567	0.558183	0.252915	0.290221	0.628351	0.704488	0.328525	0.538445	0.230987		0.169102	0.253935	0.198136	0.241973	0.139334	0.205192	0.127781	0.260767	0.224945	0.318893	0.28831	0.26069	0.424466	0.472793	0.42131	0.362446	0.387384	0.368388	0.512005	0.457755	0.541174	0.333561
0.0363822	0.0510055	0.0358873	0.086339	0.0671833	0.0482916	0.0988287	0.0947372	0.323588	0.527415	0.561631	0.715732	0.640167	0.369134	0.234403	0.526123	0.361292	0.424535	0.436203	0.387363	0.248381	0.273494	0.563683	0.717306	0.375049	0.543971	0.251877		0.136209	0.281456	0.146911	0.248477	0.150209	0.220193	0.173804	0.263071	0.222329	0.259365	0.249157	0.274982	0.432938	0.481757	0.416488	0.345614	0.403946	0.336327	0.604426	0.469386	0.578107	0.318584
0.03729	0.0128377	0.0409796	0.0756605	0.0610427	0.0564477	0.107678	0.113096	0.308199	0.568691	0.552077	0.642482	0.559895	0.335481	0.321364	0.407072	0.444585	0.40768	0.394019	0.435085	0.316539	0.364444	0.603477	0.622188	0.485249	0.442319	0.284121		0.191732	0.255691	0.199623	0.205743	0.150261	0.152298	0.13422	0.249053	0.220852	0.231515	0.282256	0.251532	0.332755	0.446515	0.325575	0.379293	0.373279	0.345344	0.576753	0.462053	0.548845	0.461501
0.0210902	0.0521341	0.039144	0.0962258	0.130762	0.0540756	0.109325	0.0898959	0.325722	0.518929	0.612249	0.672167	0.657746	0.584709	0.308447	0.487294	0.389513	0.434172	0.459981	0.335617	0.288689	0.246028	0.28453	0.637477	0.403381	0.520591	0.240107		0.0982225	0.265212	0.313532	0.0532683	0.138969	0.208651	0.127843	0.235511	0.24126	0.285948	0.328799	0.247226	0.408909	0.438418	0.363612	0.348777	0.419806	0.350706	0.61583	0.405989	0.439242	0.537822
0.0247053	0.018371	0.0398582	0.0815171	0.0608044	0.0640736	0.120834	0.0939265	0.316703	0.466572	0.565952	0.704215	0.693925	0.343991	0.403848	0.537578	0.391551	0.437728	0.508723	0.415677	0.255927	0.224558	0.595204	0.532079	0.341588	0.514522	0.245569		0.153499	0.267131	0.317498	0.117867	0.136508	0.204523	0.088269	0.257612	0.229356	0.295455	0.220024	0.195704	0.368838	0.425819	0.359662	0.379913	0.408257	0.371528	0.551046	0.512845	0.486799	0.513295
0.0193298	0.0482741	0.0395312	0.117571	0.116229	0.0407415	0.114036	0.108696	0.286217	0.405793	0.644343	0.711965	0.592572	0.502379	0.315793	0.546048	0.416397	0.444631	0.574877	0.307383	0.248504	0.289858	0.381391	0.643465	0.339917	0.474907	0.269152		0.154551	0.256313	0.241881	0.191653	0.154606	0.225231	0.097667	0.236896	0.227163	0.283048	0.294433	0.243235	0.430549	0.439902	0.424942	0.414513	0.377676	0.384446	0.562401	0.449254	0.514885	0.377798
0.0300482	0.038359	0.0423205	0.0813319	0.0908967	0.115271	0.10442	0.0909086	0.334705	0.430576	0.608916	0.643443	0.471795	0.357329	0.467046	0.517383	0.399564	0.410203	0.539376	0.352725	0.314237	0.446873	0.551774	0.417683	0.378197	0.509527	0.255092		0.166076	0.256	0.305288	0.163017	0.163508	0.236759	0.105513	0.226795	0.226732	0.430894	0.298366	0.240946	0.387804	0.433333	0.470311	0.408497	0.40071	0.347651	0.403029	0.445634	0.453766	0.449179
0.134843	0.0475103	0.0392636	0.10384	0.064739	0.0545634	0.0838504	0.0911746	0.304899	0.695137	0.54263	0.559969	0.64415	0.329535	0.272101	0.395196	0.343733	0.401791	0.170021	0.40986	0.400768	0.25201	0.605726	0.673336	0.520953	0.565092	0.29331		0.226644	0.283212	0.275051	0.233433	0.144975	0.21601	0.103737	0.28406	0.25317	0.36495	0.218201	0.334875	0.406265	0.410709	0.40401	0.408531	0.38895	0.351579	0.408406	0.498587	0.390075	0.360303
0.0323803	0.038356	0.0534352	0.102019	0.0481354	0.0444421	0.0883725	0.109784	0.309557	0.494854	0.57367	0.70319	0.575032	0.320443	0.336762	0.452016	0.3931	0.443373	0.472766	0.387974	0.243375	0.322949	0.631422	0.618796	0.459612	0.497115	0.247071		0.17516	0.275474	0.157963	0.0448767	0.177994	0.207038	0.141719	0.290306	0.223863	0.243524	0.315933	0.284535	0.393084	0.483069	0.459434	0.389388	0.394928	0.370828	0.581316	0.408593	0.557503	0.56204
0.0252845	0.0319448	0.0399878	0.0785462	0.0430327	0.0488572	0.113049	0.0973122	0.291204	0.521158	0.589059	0.674739	0.574869	0.343781	0.251312	0.575404	0.417691	0.467207	0.453557	0.378997	0.285273	0.346585	0.613186	0.699831	0.311548	0.484996	0.241589		0.173167	0.278735	0.295322	0.223369	0.147506	0.213916	0.145284	0.248176	0.222977	0.299885	0.282198	0.268807	0.416888	0.437091	0.433258	0.377414	0.367724	0.368203	0.526947	0.439068	0.435871	0.359743
0.028024	0.0388928	0.0363937	0.0951722	0.122759	0.041854	0.0893628	0.0902707	0.300133	0.459223	0.577594	0.563395	0.599571	0.556669	0.273601	0.439505	0.368016	0.44579	0.512753	0.383513	0.400212	0.305257	0.320572	0.684545	0.471133	0.541713	0.254077		0.207167	0.295109	0.233129	0.146181	0.140827	0.232549	0.145979	0.278686	0.242059	0.41334	0.163515	0.229505	0.38647	0.422153	0.37783	0.378392	0.397944	0.373725	0.379493	0.541376	0.537366	0.467349
0.0239412	0.0434154	0.0389109	0.103776	0.0630076	0.0386355	0.115288	0.103283	0.309976	0.410291	0.625303	0.666335	0.441951	0.482436	0.246448	0.524871	0.429724	0.486617	0.565767	0.331282	0.294754	0.454274	0.454557	0.714917	0.359841	0.466993	0.203408		0.201698	0.270617	0.280598	0.154847	0.185261	0.219788	0.150185	0.240474	0.229713	0.435543	0.325937	0.242618	0.370864	0.471674	0.429235	0.360259	0.38189	0.340354	0.362759	0.403446	0.476784	0.474289
0.0176646	0.0216491	0.0449641	0.0854923	0.0457271	0.0384966	0.108992	0.0752247	0.307301	0.371545	0.501404	0.65622	0.615605	0.364113	0.290806	0.513357	0.378222	0.439228	0.610791	0.476947	0.298816	0.298903	0.59016	0.670697	0.377651	0.546553	0.253471		0.151259	0.286162	0.30212	0.0944262	0.140434	0.174067	0.137856	0.298712	0.230504	0.31418	0.288025	0.261001	0.386288	0.413799	0.352477	0.365546	0.424796	0.366059	0.534562	0.425813	0.43688	0.519286
0.0302937	0.027404	0.0477147	0.0902847	0.0713337	0.0415302	0.0988023	0.0847917	0.295573	0.385257	0.657463	0.712986	0.611759	0.350223	0.259346	0.518288	0.377265	0.443801	0.58445	0.315133	0.239299	0.297956	0.578443	0.699124	0.382909	0.537943	0.260626		0.155537	0.237236	0.266087	0.0285553	0.149283	0.215528	0.224768	0.267799	0.251641	0.236504	0.373752	0.362753	0.398741	0.447231	0.444101	0.328016	0.378759	0.336517	0.60796	0.389012	0.37116	0.572704
0.0272577	0.033401	0.0324531	0.0825923	0.0566673	0.0897246	0.0852732	0.0901478	0.309025	0.451311	0.611446	0.585643	0.599393	0.299667	0.36754	0.447139	0.391655	0.478027	0.521432	0.355153	0.381904	0.318014	0.643666	0.542735	0.467588	0.518198	0.212948		0.212222	0.27394	0.258726	0.20042	0.150624	0.200202	0.109833	0.2615	0.259987	0.377205	0.314075	0.256715	0.356703	0.420271	0.379867	0.376379	0.385556	0.355703	0.410573	0.411985	0.484559	0.442877
0.0217679	0.0475375	0.0317793	0.101945	0.0351483	0.0266529	0.121166	0.0836862	0.320677	0.439119	0.581368	0.593453	0.604333	0.268355	0.268479	0.559533	0.365117	0.438172	0.539113	0.371094	0.374768	0.293723	0.696497	0.704868	0.319301	0.551197	0.241152		0.151921	0.287746	0.305133	0.0497195	0.121418	0.223237	0.134091	0.251626	0.232432	0.296238	0.229402	0.280218	0.374891	0.416169	0.491977	0.389457	0.367827	0.363237	0.55184	0.482852	0.41465	0.575389
0.0270799	0.0202628	0.0477788	0.0863758	0.0697469	0.0487324	0.0990934	0.0669151	0.298285	0.440592	0.514702	0.693838	0.62723	0.368237	0.261782	0.567633	0.355706	0.42767	0.532329	0.465035	0.258383	0.286394	0.562017	0.689486	0.333274	0.577379	0.274045		0.138034	0.275815	0.201207	0.201427	0.141638	0.205807	0.153589	0.251556	0.237654	0.321768	0.357849	0.246672	0.362852	0.447695	0.399419	0.361614	0.416079	0.337488	0.540198	0.366336	0.552121	0.435721
0.029692	0.0276537	0.032199	0.0919196	0.0407282	0.0411571	0.0755798	0.0997632	0.301019	0.538275	0.59343	0.651196	0.457972	0.32889	0.250859	0.44144	0.374671	0.42848	0.432033	0.378916	0.316605	0.450108	0.630382	0.707984	0.48298	0.525565	0.270501		0.163796	0.225608	0.0765487	0.0752807	0.128942	0.190131	0.171316	0.21955	0.234018	0.370806	0.322297	0.354585	0.411735	0.416982	0.378414	0.324879	0.384558	0.360991	0.465398	0.452095	0.568866	0.512984
0.0246983	0.0448967	0.0495746	0.0708528	0.0931919	0.0588907	0.0940505	0.0940464	0.308716	0.61464	0.635434	0.725488	0.472027	0.336135	0.317771	0.576147	0.411425	0.442214	0.360662	0.319669	0.224937	0.45712	0.570673	0.623338	0.329802	0.494529	0.24907		0.239879	0.269222	0.237121	0.185264	0.16937	0.197241	0.233387	0.284415	0.22225	0.26826	0.292586	0.294248	0.330083	0.443208	0.353378	0.29206	0.412813	0.369534	0.491861	0.438192	0.468631	0.484653
0.0251629	0.0283046	0.0362034	0.0739924	0.036177	0.116088	0.102637	0.0925526	0.285779	0.369374	0.532563	0.612838	0.509986	0.334237	0.593577	0.491767	0.405394	0.442894	0.605463	0.439132	0.350959	0.416021	0.629586	0.290335	0.405595	0.502053	0.271327		0.172253	0.295176	0.109745	0.0630788	0.157946	0.177528	0.172222	0.230847	0.246536	0.325521	0.255258	0.314732	0.39788	0.469048	0.349273	0.356378	0.339213	0.368073	0.502226	0.449566	0.575524	0.539041
0.0299504	0.0344237	0.0473949	0.0484519	0.179431	0.110266	0.104565	0.0871725	0.298666	0.517341	0.587367	0.627658	0.493345	0.528663	0.505503	0.529441	0.369237	0.433065	0.452708	0.378209	0.324947	0.458203	0.291906	0.384231	0.365994	0.543591	0.268268		0.175165	0.234441	0.157361	0.19518	0.156379	0.19348	0.134394	0.287941	0.2307	0.378651	0.419368	0.310005	0.362258	0.371424	0.434635	0.373283	0.387899	0.350797	0.446184	0.346191	0.532634	0.442562
0.0226402	0.0547768	0.0267013	0.0746054	0.0632478	0.0382368	0.104449	0.0938986	0.314479	0.343928	0.60357	0.592523	0.469641	0.347648	0.26457	0.504234	0.397273	0.430574	0.633432	0.341654	0.380775	0.455753	0.589104	0.697194	0.391317	0.508828	0.254947		0.228452	0.278655	0.223534	0.0912004	0.155716	0.180921	0.116313	0.239848	0.245915	0.326742	0.288356	0.290879	0.381351	0.458453	0.390405	0.37635	0.412355	0.35999	0.444806	0.432989	0.485587	0.527449
0.0259415	0.019595	0.040566	0.10061	0.0654273	0.053136	0.103565	0.087847	0.289662	0.480686	0.60356	0.583522	0.537397	0.367821	0.325346	0.466684	0.327038	0.419281	0.493373	0.376845	0.375912	0.361992	0.566751	0.621518	0.429751	0.585115	0.291057		0.192357	0.236766	0.292754	0.108637	0.133194	0.215914	0.10796	0.276218	0.231841	0.380746	0.364189	0.284966	0.385725	0.414213	0.375988	0.408034	0.397782	0.369384	0.426897	0.399045	0.422281	0.505638
0.145375	0.0265113	0.0392867	0.0975802	0.141124	0.0360886	0.0959851	0.100018	0.284026	0.629718	0.637123	0.669536	0.737908	0.485738	0.311559	0.459006	0.425262	0.430266	0.224907	0.336366	0.291177	0.164512	0.373138	0.652353	0.445009	0.47472	0.285707		0.106868	0.289398	0.307459	0.213108	0.189667	0.179949	0.127479	0.256652	0.230477	0.295652	0.329893	0.233709	0.377486	0.477081	0.386449	0.369472	0.407863	0.350366	0.597481	0.380709	0.458832	0.409406
0.129154	0.0324659	0.0410802	0.0770423	0.0539439	0.0733681	0.0809417	0.0932545	0.303599	0.659019	0.533324	0.609558	0.480645	0.330353	0.349559	0.381026	0.37965	0.412392	0.211826	0.43421	0.349362	0.442312	0.615703	0.577073	0.538033	0.527096	0.28401		0.0989319	0.259721	0.203654	0.168929	0.140217	0.197278	0.14402	0.258564	0.24096	0.244584	0.402837	0.281229	0.387243	0.43373	0.392866	0.374587	0.374467	0.353442	0.656484	0.337442	0.515117	0.443828
0.0231612	0.0498314	0.0325712	0.0965941	0.0397013	0.0507512	0.102967	0.0974318	0.298443	0.414735	0.573177	0.596156	0.598859	0.326207	0.293695	0.54786	0.396763	0.438288	0.562104	0.376991	0.371273	0.304546	0.634092	0.655554	0.349173	0.505805	0.263269		0.149442	0.280187	0.205125	0.0610396	0.15771	0.188643	0.173551	0.255916	0.22428	0.245714	0.278142	0.217987	0.393059	0.490286	0.37007	0.351385	0.371003	0.332484	0.604845	0.441671	0.576888	0.545901
0.0248783	0.0292079	0.0376955	0.0907314	0.111898	0.0874072	0.107939	0.0835887	0.300608	0.447766	0.554506	0.659216	0.628656	0.528292	0.346789	0.500142	0.332165	0.434431	0.527355	0.416286	0.303088	0.280612	0.359809	0.565804	0.391919	0.584246	0.264961		0.208899	0.272	0.279385	0.200002	0.143819	0.205483	0.122166	0.291966	0.216794	0.362666	0.31486	0.342061	0.402077	0.500568	0.389566	0.372183	0.379633	0.355183	0.428434	0.413141	0.378554	0.39792
0.0263934	0.0314062	0.0377602	0.0891086	0.0405184	0.0387634	0.115817	0.0904669	0.307157	0.383723	0.614786	0.681175	0.623395	0.314216	0.272521	0.557055	0.351072	0.411513	0.589884	0.353808	0.281065	0.287496	0.645266	0.688715	0.327128	0.558461	0.28133		0.140078	0.246396	0.227576	0.21629	0.15383	0.149266	0.109405	0.252338	0.236337	0.289013	0.34084	0.282075	0.33891	0.432031	0.379276	0.400031	0.387973	0.37202	0.57091	0.412764	0.490349	0.4448
0.0158343	0.047932	0.0507771	0.0821355	0.0534175	0.0275008	0.102696	0.0827638	0.32632	0.445267	0.521441	0.753407	0.656921	0.339473	0.271603	0.454603	0.398177	0.436982	0.538899	0.430627	0.195816	0.260943	0.607109	0.700896	0.442701	0.519059	0.236698		0.103467	0.273201	0.319473	0.155194	0.151297	0.18371	0.135637	0.209924	0.245729	0.31248	0.212445	0.351983	0.370722	0.426254	0.373156	0.371698	0.409505	0.373732	0.584052	0.514354	0.328545	0.474084
0.13099	0.0348312	0.033679	0.103865	0.127242	0.0525487	0.0887644	0.102768	0.323052	0.617858	0.567081	0.723586	0.633015	0.450171	0.28025	0.423247	0.413044	0.487793	0.251152	0.398088	0.242735	0.26312	0.422587	0.667201	0.487989	0.484188	0.189155		0.133404	0.273289	0.240664	0.172356	0.154016	0.211544	0.197244	0.258661	0.238244	0.282928	0.278736	0.351425	0.375899	0.410426	0.444974	0.350283	0.371368	0.372582	0.583668	0.447975	0.407911	0.451745
0.0285779	0.0312407	0.0494018	0.0725235	0.0653558	0.0486039	0.108254	0.0975704	0.309591	0.514437	0.584136	0.574293	0.440781	0.358785	0.311965	0.572162	0.323992	0.448182	0.456985	0.384624	0.376305	0.486695	0.575859	0.639431	0.319583	0.578437	0.242226		0.177416	0.254202	0.115225	0.192426	0.198946	0.179933	0.156175	0.255265	0.224644	0.439914	0.353317	0.29088	0.381723	0.460937	0.352103	0.3528	0.390134	0.365997	0.38267	0.392481	0.593895	0.425852
0.0199595	0.0339009	0.0481851	0.0832333	0.0515263	0.0591585	0.105587	0.0881891	0.295635	0.545794	0.596193	0.691178	0.687095	0.4148	0.36729	0.434382	0.382235	0.4392	0.434247	0.369906	0.260637	0.229672	0.533673	0.573551	0.460031	0.529576	0.265165		0.133749	0.26669	0.309034	0.0776811	0.15149	0.173219	0.183391	0.277772	0.230897	0.319082	0.336027	0.287407	0.398141	0.421943	0.389021	0.337767	0.39112	0.392181	0.54717	0.397283	0.403559	0.524177
0.020641	0.0148212	0.0324849	0.0523003	0.0442967	0.0364693	0.102389	0.0923092	0.334423	0.39983	0.465558	0.61725	0.468835	0.305244	0.267864	0.49082	0.391045	0.450492	0.579529	0.519621	0.350265	0.478865	0.650459	0.695667	0.406791	0.516645	0.215085		0.16185	0.0161149	0.134342	0.189082	0.17426	0.176559	0.106319	0.288486	0.233583	0.305001	0.344255	0.328737	0.38805	0.466149	0.352088	0.372791	0.369499	0.358458	0.533149	0.63963	0.536921	0.422868
0.12069	0.0202105	0.0413324	0.0777675	0.0785226	0.0349292	0.0958617	0.0939561	0.299072	0.719138	0.519974	0.691704	0.52697	0.33454	0.275054	0.534154	0.411328	0.453668	0.160172	0.459816	0.266964	0.395262	0.586938	0.690017	0.369984	0.494716	0.24726		0.142153	0.27771	0.189829	0.206841	0.117196	0.184878	0.155321	0.223587	0.240246	0.263594	0.300863	0.259717	0.367914	0.433951	0.394107	0.381477	0.372578	0.368267	0.594254	0.421428	0.550454	0.425246
0.0161721	0.0307014	0.0407503	0.0946442	0.111681	0.0460875	0.105902	0.104072	0.282537	0.476211	0.539776	0.637815	0.546884	0.38463	0.303224	0.576661	0.403494	0.456505	0.507617	0.429522	0.321434	0.358472	0.503689	0.650688	0.317437	0.492434	0.260958		0.207555	0.293404	0.248767	0.222571	0.165745	0.220273	0.130899	0.212107	0.219152	0.428202	0.248906	0.2903	0.390618	0.455101	0.432031	0.376637	0.410878	0.356577	0.364244	0.457689	0.460932	0.386811
0.0308331	0.0168965	0.0303891	0.0797731	0.0425895	0.044076	0.0835204	0.097493	0.307187	0.45179	0.541033	0.591922	0.579293	0.37762	0.257743	0.451155	0.363975	0.44416	0.517377	0.442071	0.377689	0.340934	0.579791	0.698181	0.465324	0.538532	0.248653		0.0976511	0.261433	0.27275	0.246043	0.112128	0.204784	0.189195	0.283593	0.227465	0.256023	0.436923	0.26835	0.393259	0.413657	0.374073	0.333842	0.416206	0.358526	0.646325	0.301643	0.4589	0.360699
0.0214634	0.0286754	0.0323824	0.0966242	0.111903	0.103783	0.0885949	0.0981654	0.275083	0.289721	0.557391	0.590189	0.604583	0.462705	0.343228	0.481784	0.374753	0.42743	0.688815	0.413933	0.377428	0.298793	0.425392	0.552989	0.429621	0.527082	0.297487		0.172454	0.285409	0.26916	0.153025	0.166289	0.158423	0.122185	0.310619	0.223815	0.304844	0.362409	0.34187	0.367401	0.473737	0.384263	0.381443	0.421046	0.346383	0.522701	0.352182	0.38897	0.479574
0.0270517	0.0516917	0.0431601	0.113997	0.0860509	0.058037	0.1109	0.0771262	0.292913	0.475029	0.568093	0.709861	0.580819	0.42757	0.35009	0.620437	0.30437	0.442167	0.497919	0.380215	0.246979	0.305184	0.486379	0.591873	0.268663	0.618504	0.264919		0.226275	0.292987	0.195834	0.0625338	0.182991	0.208225	0.127456	0.287374	0.213449	0.356887	0.322384	0.308832	0.383559	0.458822	0.441138	0.368224	0.390011	0.370074	0.416837	0.384629	0.495334	0.553907
0.0284323	0.0279179	0.0481543	0.0668984	0.0460322	0.030373	0.0919617	0.0788146	0.291852	0.402182	0.498332	0.715606	0.569506	0.248143	0.283867	0.493558	0.345329	0.426998	0.569386	0.473751	0.23624	0.363595	0.705825	0.68576	0.41448	0.575857	0.28115		0.132535	0.273388	0.269078	0.0338312	0.181745	0.186014	0.153913	0.214113	0.210725	0.290285	0.310195	0.280939	0.393052	0.429738	0.38964	0.368207	0.384091	0.348968	0.57718	0.416417	0.449983	0.573116
0.0278649	0.0280895	0.0513625	0.0889811	0.1428	0.0364496	0.0979709	0.111863	0.309106	0.552729	0.536493	0.668978	0.69795	0.48292	0.310806	0.48354	0.423626	0.426538	0.419406	0.435418	0.27966	0.213069	0.37428	0.652744	0.418489	0.464512	0.264355		0.147097	0.297074	0.318732	0.0768072	0.155285	0.192188	0.154416	0.247496	0.222499	0.271254	0.253306	0.297716	0.374149	0.433922	0.3655	0.372407	0.410651	0.364697	0.58165	0.44962	0.383551	0.549044
0.0194471	0.0368801	0.0341618	0.100051	0.0554853	0.0409388	0.10378	0.0836433	0.327264	0.469925	0.560118	0.682285	0.65928	0.414342	0.232806	0.436557	0.339967	0.450197	0.510627	0.403002	0.283554	0.240669	0.530172	0.726255	0.459663	0.57639	0.222539		0.125934	0.259061	0.241341	0.159725	0.133542	0.199267	0.168454	0.278451	0.209254	0.279084	0.260904	0.264093	0.376151	0.443837	0.414114	0.351764	0.413653	0.379594	0.594982	0.480035	0.494566	0.464125
0.0200165	0.0234349	0.0364631	0.0813982	0.111552	0.0514305	0.0780951	0.107645	0.279831	0.46064	0.462441	0.62657	0.54784	0.551051	0.291831	0.414678	0.375236	0.444895	0.519343	0.514125	0.336967	0.370762	0.337397	0.656739	0.507227	0.517119	0.275274		0.169009	0.300491	0.0895878	0.243057	0.172533	0.226757	0.131652	0.287139	0.227172	0.383432	0.238622	0.334822	0.371947	0.468818	0.479856	0.371107	0.399041	0.374979	0.447559	0.460887	0.575591	0.384996
0.0266183	0.0187324	0.0455552	0.0391571	0.0508521	0.0446453	0.110394	0.0848172	0.308868	0.403106	0.45138	0.618209	0.425165	0.328005	0.299803	0.522574	0.430584	0.46024	0.570275	0.529888	0.336236	0.535678	0.621143	0.655552	0.367032	0.484599	0.230891		0.176695	0.274244	0.280729	0.21613	0.143264	0.187125	0.104335	0.235918	0.223385	0.410578	0.294457	0.318166	0.427747	0.432673	0.318422	0.394373	0.416305	0.359166	0.412727	0.431298	0.401105	0.356123
0.0300953	0.0373615	0.0453104	0.0843801	0.099705	0.0409607	0.105376	0.100367	0.312675	0.3993	0.59308	0.73261	0.494345	0.405824	0.271616	0.553973	0.438045	0.441476	0.570605	0.369558	0.22208	0.421275	0.494471	0.687423	0.340651	0.461588	0.245849		0.175749	0.255132	0.292862	0.202373	0.127355	0.174002	0.0855901	0.270772	0.214185	0.297024	0.348282	0.271813	0.390438	0.454974	0.322798	0.404916	0.37818	0.348525	0.527227	0.396585	0.435325	0.40719
0.0414875	0.0404145	0.0520137	0.0632045	0.0405684	0.0584803	0.104865	0.11093	0.324116	0.552405	0.494217	0.71218	0.466002	0.297174	0.34242	0.344802	0.402888	0.431383	0.406107	0.465368	0.235806	0.470793	0.662258	0.5991	0.550334	0.486182	0.2445		0.14648	0.250993	0.116529	0.0547377	0.164272	0.217277	0.154314	0.258209	0.241498	0.237137	0.311496	0.314292	0.382196	0.46562	0.4573	0.369003	0.405581	0.334809	0.616383	0.437511	0.569179	0.563067
0.126588	0.0464952	0.0414327	0.0680779	0.103408	0.0656651	0.0925563	0.104247	0.330877	0.68866	0.614411	0.693163	0.57909	0.543511	0.326618	0.442307	0.378012	0.421115	0.184752	0.339094	0.265404	0.352832	0.353081	0.607717	0.465136	0.517741	0.248008		0.124472	0.285517	0.135236	0.2134	0.127855	0.228099	0.15074	0.249673	0.231618	0.269996	0.261458	0.314422	0.356674	0.427372	0.493429	0.384429	0.392715	0.33181	0.605532	0.453025	0.550341	0.429925
0.0294597	0.0287884	0.0534237	0.0754254	0.0607435	0.0315407	0.115031	0.0994052	0.315795	0.415316	0.665026	0.701218	0.589123	0.327342	0.301198	0.627998	0.38298	0.465415	0.555224	0.306185	0.245358	0.335452	0.611915	0.667262	0.256971	0.517615	0.21879		0.197307	0.250283	0.169021	0.196101	0.148376	0.20744	0.127101	0.247765	0.224947	0.237618	0.292616	0.289662	0.38022	0.431186	0.352323	0.365673	0.401944	0.352294	0.565075	0.457101	0.541317	0.423679
0.0429629	0.0289777	0.0341608	0.0822271	0.173767	0.0645392	0.132571	0.0856894	0.279192	0.525342	0.568358	0.665955	0.623256	0.451973	0.349927	0.653301	0.429535	0.435215	0.431695	0.402664	0.299885	0.294517	0.374259	0.585534	0.214128	0.484776	0.285593		0.135939	0.288288	0.118641	0.078859	0.18325	0.183358	0.133294	0.234196	0.23396	0.271038	0.264378	0.308834	0.397659	0.512749	0.403601	0.374301	0.402385	0.367824	0.593023	0.447334	0.572525	0.523482
0.0265908	0.0393587	0.0372116	0.0957625	0.115956	0.0677695	0.105416	0.0862879	0.297285	0.540745	0.545961	0.669224	0.643387	0.443361	0.33247	0.503578	0.356264	0.474329	0.432664	0.41468	0.293565	0.260851	0.440683	0.599761	0.391005	0.557448	0.228386		0.189786	0.240227	0.0960338	0.243774	0.15843	0.182989	0.153696	0.271065	0.220155	0.507679	0.396111	0.344683	0.41	0.45917	0.364069	0.347555	0.366234	0.357385	0.302536	0.363662	0.559283	0.346226
0.0230247	0.0354686	0.0283568	0.0925653	0.077973	0.0394796	0.0955983	0.0974439	0.311685	0.476028	0.577503	0.521091	0.586347	0.378963	0.241806	0.551929	0.45426	0.41163	0.500948	0.387028	0.450553	0.321087	0.543064	0.718714	0.352473	0.448296	0.276685		0.144036	0.260164	0.198995	0.206599	0.195487	0.173345	0.164616	0.275635	0.252926	0.392934	0.359633	0.303388	0.367194	0.423818	0.369939	0.34078	0.394236	0.354505	0.46303	0.380203	0.497617	0.426207
0.0218052	0.0305397	0.0442422	0.0756594	0.0632519	0.040026	0.123663	0.0809631	0.295729	0.442579	0.588518	0.605264	0.543778	0.376229	0.256651	0.515698	0.35077	0.448337	0.535615	0.380942	0.350494	0.380562	0.560519	0.703323	0.360639	0.568267	0.255934		0.181909	0.256898	0.176434	0.136513	0.150376	0.213977	0.154205	0.270812	0.223098	0.443877	0.376131	0.290491	0.381951	0.456995	0.434593	0.370455	0.373301	0.369311	0.374214	0.366971	0.533075	0.481536
0.0225385	0.0213972	0.0327499	0.0528323	0.0738006	0.0438775	0.108103	0.101748	0.309511	0.527398	0.547189	0.622654	0.480997	0.367505	0.276255	0.418985	0.40823	0.43021	0.450063	0.431413	0.344596	0.466171	0.558695	0.679867	0.472912	0.490022	0.260279		0.0892691	0.288757	0.111633	0.157241	0.201697	0.2245	0.234321	0.239114	0.213429	0.289886	0.328866	0.345893	0.389857	0.483471	0.486208	0.312438	0.398862	0.357814	0.620845	0.382377	0.542475	0.452902
0.0214853	0.0317557	0.0370631	0.113788	0.0767847	0.0328829	0.106254	0.0924808	0.301462	0.551422	0.555586	0.718796	0.626199	0.379093	0.277604	0.561435	0.40484	0.434231	0.427093	0.412658	0.244141	0.260013	0.544122	0.689513	0.332311	0.502679	0.264307		0.152684	0.255752	0.294118	0.249154	0.122724	0.181902	0.25025	0.228651	0.238344	0.234315	0.375332	0.278633	0.430919	0.438632	0.321811	0.278428	0.391403	0.348283	0.613002	0.368915	0.427249	0.319927
0.0787561	0.0274366	0.0336452	0.0978595	0.0824988	0.052199	0.102976	0.0894972	0.317642	0.695947	0.503767	0.686973	0.616203	0.440687	0.337645	0.625128	0.331794	0.423114	0.225297	0.468796	0.279381	0.285937	0.476814	0.610156	0.271896	0.578709	0.259245		0.148203	0.307396	0.324749	0.0635608	0.129095	0.176421	0.107361	0.267088	0.221381	0.286783	0.221239	0.221476	0.383619	0.440276	0.362701	0.382278	0.387819	0.38344	0.565015	0.471366	0.453776	0.55282
0.02499	0.0149259	0.0439189	0.0708215	0.0367613	0.0472665	0.0981618	0.0935899	0.301396	0.395902	0.565307	0.683692	0.5041	0.298881	0.295204	0.497235	0.389574	0.432039	0.579108	0.419767	0.272389	0.425079	0.664358	0.657529	0.404603	0.516836	0.266565		0.154786	0.273948	0.317561	0.206149	0.149745	0.180954	0.154039	0.280156	0.23807	0.280231	0.258332	0.312651	0.351571	0.419546	0.338977	0.3647	0.388557	0.352582	0.564983	0.467721	0.369789	0.44228
0.0273835	0.0271473	0.0370613	0.0862047	0.0557917	0.0868812	0.113177	0.0895204	0.306462	0.454182	0.637154	0.652736	0.645414	0.379788	0.418851	0.462024	0.4065	0.416835	0.518435	0.335698	0.310203	0.268382	0.564421	0.494267	0.4248	0.50398	0.276703		0.207679	0.246726	0.244673	0.157078	0.189352	0.172432	0.066529	0.251359	0.229585	0.451387	0.201531	0.313581	0.375096	0.483049	0.367849	0.415123	0.378143	0.358893	0.340934	0.551743	0.441746	0.467826
0.0347457	0.0523544	0.0417637	0.0806255	0.0580162	0.0342137	0.108599	0.0867889	0.316224	0.608998	0.595483	0.616091	0.594616	0.360442	0.264225	0.634236	0.42501	0.430846	0.356256	0.352163	0.342145	0.324758	0.581542	0.701561	0.257165	0.488201	0.25293		0.164872	0.261975	0.111771	0.0358359	0.126674	0.168309	0.16324	0.296793	0.222646	0.470366	0.329358	0.320339	0.398309	0.443019	0.371592	0.378312	0.406674	0.381121	0.364762	0.408666	0.56789	0.565855
0.020196	0.0410833	0.0508473	0.0829569	0.0974683	0.0432896	0.115435	0.0902259	0.296926	0.41771	0.598652	0.644385	0.562309	0.48832	0.290892	0.648112	0.406001	0.41508	0.562094	0.360265	0.304768	0.354734	0.414212	0.665819	0.236453	0.503773	0.287994		0.166689	0.23583	0.2621	0.183056	0.145639	0.159243	0.166906	0.275275	0.232575	0.36045	0.325254	0.321544	0.339987	0.446293	0.348953	0.342813	0.404252	0.347485	0.472861	0.438916	0.416356	0.476957
0.021483	0.01655	0.0393811	0.107006	0.0666368	0.0583263	0.10259	0.0787704	0.27753	0.341315	0.479105	0.706374	0.646403	0.400197	0.318616	0.638373	0.337446	0.425803	0.637202	0.504345	0.254245	0.246591	0.533166	0.623057	0.259037	0.583784	0.296666		0.128358	0.277263	0.30022	0.12828	0.163227	0.223962	0.180813	0.285998	0.210218	0.309935	0.325413	0.300107	0.390303	0.422813	0.434185	0.338399	0.407162	0.352655	0.561707	0.397324	0.399673	0.481417
0.0197259	0.0213263	0.0399081	0.0546205	0.0776173	0.0378261	0.0946567	0.085751	0.325001	0.410909	0.46315	0.665052	0.426913	0.40127	0.276641	0.509495	0.385271	0.426752	0.569365	0.515524	0.29504	0.518467	0.521113	0.685533	0.395848	0.528978	0.248247		0.191131	0.253053	0.195037	0.171134	0.186298	0.176753	0.182416	0.247066	0.220093	0.334668	0.3768	0.284239	0.430557	0.554208	0.389959	0.329166	0.38998	0.334503	0.474201	0.370147	0.520724	0.398309
0.0167162	0.046106	0.0461249	0.0996347	0.0824658	0.0386313	0.102688	0.101002	0.293254	0.449035	0.583853	0.710582	0.631674	0.408286	0.279893	0.605944	0.409709	0.423423	0.534249	0.370041	0.243293	0.268692	0.509248	0.681476	0.291368	0.489289	0.283323		0.122308	0.304857	0.174691	0.0863194	0.13061	0.202354	0.145135	0.272666	0.217888	0.268968	0.239118	0.258982	0.388706	0.445106	0.425069	0.356318	0.411322	0.374971	0.608724	0.456025	0.566326	0.524975
0.0240752	0.0257301	0.0344903	0.0982322	0.0701047	0.0447511	0.0952156	0.105272	0.330531	0.380926	0.590507	0.69001	0.648063	0.39951	0.275059	0.487826	0.362784	0.43246	0.594999	0.383763	0.2755	0.253704	0.530385	0.68019	0.416958	0.531943	0.237009		0.17561	0.307241	0.316817	0.197686	0.145059	0.201631	0.0971656	0.229596	0.201428	0.312454	0.19233	0.311986	0.368296	0.407911	0.330741	0.405311	0.431939	0.368176	0.511936	0.500429	0.371197	0.434019
0.0246735	0.072036	0.0476422	0.0896841	0.0777351	0.116516	0.115017	0.0814101	0.351665	0.460601	0.592473	0.687424	0.713439	0.419709	0.521473	0.432473	0.343401	0.447051	0.514725	0.335491	0.264933	0.196877	0.502556	0.36201	0.452509	0.575189	0.201284		0.175724	0.26918	0.252404	0.222766	0.140567	0.209948	0.102596	0.265973	0.244104	0.353664	0.307129	0.270429	0.475144	0.461783	0.399833	0.398452	0.40885	0.356826	0.470612	0.423691	0.477166	0.30209
0.0286962	0.0230662	0.0364818	0.0936521	0.0574684	0.068783	0.112781	0.0889178	0.320471	0.501913	0.570252	0.631887	0.721811	0.337955	0.293501	0.62884	0.419272	0.437292	0.469391	0.406682	0.331631	0.184537	0.604576	0.637716	0.258379	0.49181	0.242237		0.129223	0.267825	0.131626	0.199877	0.146394	0.188022	0.126171	0.235852	0.239684	0.323717	0.303344	0.307148	0.368556	0.428039	0.344544	0.364476	0.400735	0.338549	0.54706	0.428831	0.561226	0.431567
0.0227061	0.0340474	0.0396187	0.0889932	0.0606981	0.0449075	0.107509	0.100508	0.310217	0.492237	0.611903	0.625019	0.576529	0.310231	0.264708	0.584175	0.398642	0.451186	0.485057	0.35405	0.335362	0.334478	0.629071	0.690384	0.308316	0.50085	0.238596		0.108318	0.0190639	0.0809185	0.084888	0.181921	0.208234	0.153763	0.216589	0.216648	0.275635	0.334658	0.338248	0.392295	0.475023	0.420133	0.342095	0.383379	0.334868	0.616047	0.646278	0.580833	0.522817
0.0240081	0.0351067	0.0437414	0.105081	0.0319566	0.0571073	0.112195	0.086177	0.311513	0.524243	0.673779	0.605012	0.575346	0.291395	0.299448	0.597821	0.433355	0.462838	0.451749	0.291115	0.351247	0.319573	0.676648	0.643445	0.289984	0.480468	0.225649		0.162977	0.291941	0.250373	0.0757508	0.153349	0.17661	0.102221	0.255091	0.209294	0.406514	0.324187	0.333016	0.401339	0.461897	0.393655	0.394392	0.385551	0.382385	0.430509	0.383872	0.416611	0.52291
0.0190467	0.043955	0.0476178	0.108028	0.147031	0.0390413	0.101193	0.0952673	0.29896	0.400445	0.639951	0.67295	0.568437	0.438823	0.271155	0.612513	0.392873	0.444377	0.580508	0.316094	0.279433	0.323535	0.414146	0.689804	0.286294	0.51186	0.256663		0.121516	0.238555	0.208972	0.190831	0.153553	0.196227	0.162934	0.262145	0.191008	0.284291	0.326179	0.275147	0.347486	0.436921	0.385789	0.348618	0.392575	0.364429	0.594193	0.435266	0.515881	0.461683
0.0193887	0.0287789	0.0395551	0.0658859	0.0614289	0.0306341	0.0892878	0.0855323	0.323133	0.325646	0.516748	0.686846	0.503148	0.317635	0.260421	0.444054	0.36963	0.441504	0.654966	0.454474	0.273599	0.430966	0.620936	0.708945	0.466658	0.544838	0.235363		0.189808	0.236788	0.17226	0.194088	0.148839	0.226024	0.151661	0.263725	0.223899	0.398791	0.358833	0.297595	0.365018	0.418933	0.433831	0.358261	0.407313	0.361441	0.411401	0.404378	0.530145	0.440894
0.018048	0.0470013	0.0335058	0.103789	0.0615243	0.0373343	0.139009	0.0910835	0.310439	0.38532	0.562238	0.626979	0.570112	0.310735	0.266392	0.584504	0.38919	0.420147	0.596632	0.390761	0.339515	0.326099	0.627741	0.696274	0.276487	0.519726	0.269414		0.129215	0.297741	0.216837	0.23822	0.127248	0.187142	0.099928	0.284113	0.226196	0.295928	0.254537	0.258248	0.329325	0.468277	0.400684	0.394199	0.384833	0.350643	0.574857	0.447723	0.524915	0.432455
0.024886	0.0238003	0.0314216	0.0904833	0.116667	0.0387374	0.109996	0.0968133	0.313814	0.476903	0.566005	0.600579	0.5214	0.588446	0.266617	0.663662	0.408206	0.436047	0.498211	0.410195	0.368	0.388116	0.294887	0.694646	0.226342	0.494981	0.25014		0.190558	0.285301	0.238676	0.151474	0.182017	0.167954	0.123481	0.286856	0.234188	0.351878	0.300941	0.222178	0.357953	0.453353	0.347812	0.37273	0.412602	0.353614	0.457564	0.413758	0.539146	0.490573
0.0243028	0.0181616	0.0249738	0.111088	0.0375742	0.0581963	0.0675487	0.0911883	0.300165	0.415897	0.478345	0.680781	0.564921	0.304013	0.263889	0.331566	0.377799	0.430902	0.559801	0.503494	0.294245	0.323991	0.658413	0.677914	0.600885	0.531013	0.268933		0.160736	0.272361	0.261184	0.193908	0.159362	0.203505	0.137913	0.27612	0.233268	0.218678	0.295837	0.26047	0.410177	0.483731	0.413937	0.356899	0.376091	0.366411	0.620586	0.431802	0.478346	0.395916
0.0195074	0.0161553	0.0437329	0.106247	0.0504026	0.0438613	0.0732552	0.0854653	0.295154	0.447173	0.548376	0.630288	0.550462	0.347529	0.321809	0.484679	0.376455	0.456913	0.533319	0.435469	0.325979	0.343291	0.602068	0.63433	0.442066	0.53808	0.247933		0.164411	0.268745	0.285802	0.157541	0.161177	0.222428	0.182428	0.277507	0.231846	0.300286	0.382238	0.415647	0.377825	0.415974	0.491684	0.321715	0.377908	0.376781	0.535303	0.349017	0.298551	0.464633
0.0652384	0.031446	0.0458557	0.0838269	0.0673824	0.0408927	0.100763	0.0948171	0.320601	0.730469	0.629516	0.671298	0.61689	0.322597	0.246847	0.555221	0.377184	0.453677	0.204293	0.339038	0.282846	0.299283	0.610021	0.712261	0.344016	0.527999	0.225722		0.154664	0.27515	0.0741249	0.0468789	0.182665	0.21022	0.121533	0.255439	0.22386	0.345452	0.247628	0.356847	0.403037	0.463465	0.36913	0.370617	0.401938	0.343928	0.499884	0.477222	0.569028	0.550084
0.0897677	0.0343361	0.0419011	0.0425334	0.0367843	0.042338	0.10484	0.0904367	0.33517	0.686124	0.533303	0.567972	0.439082	0.302814	0.281663	0.484187	0.453678	0.39218	0.224108	0.43236	0.390127	0.518385	0.660402	0.675999	0.410973	0.455886	0.27265		0.143105	0.297375	0.0511216	0.216983	0.165383	0.204828	0.141148	0.242007	0.225237	0.333323	0.299206	0.359089	0.383014	0.466474	0.416261	0.351563	0.383316	0.370425	0.523572	0.403418	0.589789	0.400003
0.0193878	0.026842	0.0400173	0.0624075	0.12496	0.0408792	0.143301	0.074571	0.313754	0.400781	0.577115	0.707613	0.498359	0.545193	0.283452	0.558466	0.334966	0.446441	0.579832	0.396043	0.252369	0.439233	0.329847	0.675669	0.298233	0.590463	0.239806		0.133976	0.269151	0.262882	0.163522	0.177145	0.199269	0.103955	0.234058	0.239768	0.30135	0.252503	0.281478	0.394717	0.503681	0.448014	0.394783	0.41611	0.357843	0.564674	0.478346	0.455641	0.441762
0.0247387	0.0275513	0.0376359	0.0902915	0.038991	0.0482809	0.102323	0.0988626	0.312874	0.47534	0.502391	0.67267	0.607152	0.27599	0.269603	0.592814	0.397602	0.411137	0.499921	0.470058	0.289694	0.302556	0.685019	0.682116	0.304863	0.503535	0.275989		0.178317	0.252892	0.0739395	0.191499	0.176917	0.198343	0.131812	0.28311	0.237929	0.361297	0.233471	0.373021	0.397264	0.460781	0.349964	0.386999	0.379962	0.347425	0.460385	0.513637	0.55304	0.411237
0.0210743	0.0301394	0.0432691	0.0884846	0.0576679	0.0830227	0.107121	0.07698	0.323349	0.410776	0.535287	0.733627	0.625335	0.411412	0.338675	0.49791	0.394083	0.446575	0.568149	0.434573	0.223104	0.286181	0.53092	0.578303	0.39497	0.528937	0.230076		0.158688	0.285495	0.324634	0.130662	0.159861	0.188244	0.157562	0.240397	0.225636	0.384203	0.324648	0.22233	0.348025	0.469153	0.426502	0.363272	0.39565	0.35674	0.457109	0.389857	0.453036	0.521313
0.0221233	0.0311734	0.0357533	0.113209	0.0465873	0.0459742	0.11078	0.0922484	0.308722	0.415511	0.573818	0.605549	0.614891	0.325172	0.304086	0.596765	0.375886	0.428589	0.562365	0.395008	0.358697	0.2719	0.62824	0.649939	0.292455	0.531865	0.262689		0.184468	0.241727	0.251886	0.0643169	0.15782	0.182881	0.113059	0.258292	0.248026	0.372589	0.358781	0.25201	0.403187	0.455646	0.389728	0.390275	0.401829	0.379267	0.442942	0.399492	0.496104	0.532496
0.0284136	0.0596739	0.0464693	0.0800961	0.0519782	0.0619806	0.103467	0.0805685	0.333398	0.499239	0.544389	0.713907	0.637294	0.326696	0.295645	0.596336	0.362453	0.439159	0.472347	0.395937	0.239624	0.28261	0.621325	0.642374	0.300197	0.556979	0.227443		0.159926	0.287913	0.252391	0.0903214	0.171771	0.183812	0.149332	0.271934	0.221608	0.418736	0.294565	0.249773	0.390309	0.505954	0.40116	0.335911	0.372626	0.357018	0.421338	0.417522	0.497836	0.51937
0.0181896	0.0346905	0.0443478	0.084649	0.0995205	0.066405	0.0973148	0.0830634	0.29854	0.494467	0.433399	0.625647	0.604831	0.426038	0.307824	0.582096	0.356827	0.469619	0.487344	0.531911	0.330005	0.31052	0.474441	0.625771	0.320589	0.560109	0.231841		0.129004	0.270383	0.293279	0.207498	0.152101	0.174737	0.214241	0.269305	0.243503	0.251129	0.348965	0.286192	0.346109	0.416771	0.411985	0.324144	0.410553	0.365923	0.619867	0.380651	0.420529	0.446392
0.026181	0.0230672	0.0348394	0.0562353	0.153402	0.0463744	0.105278	0.0822913	0.334627	0.423232	0.523941	0.654296	0.369101	0.494634	0.271988	0.555369	0.333204	0.467127	0.550587	0.452992	0.310864	0.574663	0.351964	0.681637	0.339353	0.584504	0.198247		0.155047	0.299831	0.115957	0.036175	0.173259	0.211407	0.133864	0.23658	0.247449	0.261089	0.160083	0.310207	0.376474	0.468029	0.407031	0.389349	0.36679	0.355433	0.583865	0.540087	0.573836	0.587351
0.0174776	0.0246083	0.0412424	0.106427	0.0822829	0.0481023	0.103802	0.0772204	0.31444	0.477427	0.51321	0.623832	0.566993	0.422275	0.317046	0.399306	0.349015	0.454109	0.505095	0.462181	0.334925	0.32658	0.495442	0.634852	0.496892	0.573765	0.231452		0.15726	0.263378	0.216381	0.0495299	0.171148	0.173333	0.118032	0.257489	0.182898	0.323034	0.267178	0.248931	0.390467	0.456081	0.355619	0.386429	0.405743	0.377301	0.519706	0.469444	0.534688	0.560003
0.0213669	0.0143852	0.042456	0.116278	0.0750033	0.0552135	0.109692	0.100008	0.335779	0.339865	0.492584	0.710824	0.704471	0.294403	0.244536	0.484219	0.357712	0.420985	0.638768	0.49303	0.24672	0.179251	0.630594	0.70025	0.406089	0.542279	0.243236		0.134459	0.270883	0.0199253	0.218104	0.176325	0.186636	0.168634	0.282327	0.24144	0.282507	0.371929	0.38562	0.45001	0.472576	0.391039	0.340402	0.351008	0.378444	0.583034	0.357188	0.594454	0.331886
0.0202384	0.0148904	0.0373034	0.0869282	0.092556	0.0445658	0.101167	0.0893467	0.310789	0.454179	0.489234	0.679092	0.573469	0.498214	0.275946	0.41226	0.368246	0.448646	0.525583	0.495876	0.283604	0.339603	0.40923	0.679488	0.486573	0.542407	0.240566		0.145215	0.295475	0.188214	0.0463474	0.191672	0.214918	0.174858	0.297605	0.21307	0.28109	0.272169	0.279999	0.388706	0.472167	0.467405	0.350733	0.399343	0.363881	0.573694	0.432356	0.531787	0.564946
0.0242237	0.0232188	0.0456773	0.0916095	0.0580827	0.0705409	0.108339	0.0996884	0.288087	0.446225	0.5655	0.717334	0.712669	0.366527	0.318951	0.468207	0.351823	0.441549	0.529552	0.411281	0.236989	0.195722	0.57539	0.610508	0.423453	0.548488	0.270364		0.18524	0.261385	0.253473	0.243118	0.142376	0.230084	0.126694	0.272927	0.238978	0.324829	0.334768	0.292592	0.428696	0.450964	0.471675	0.364116	0.364405	0.344492	0.489931	0.403847	0.453935	0.328186
0.021592	0.00943832	0.0434669	0.0963806	0.097045	0.0357741	0.123591	0.0926149	0.311293	0.368477	0.595082	0.644989	0.524448	0.464883	0.29862	0.583683	0.379885	0.403676	0.609931	0.39548	0.311544	0.379171	0.438072	0.665606	0.292725	0.5275	0.285031		0.206864	0.276647	0.248935	0.0808427	0.12316	0.178322	0.204121	0.215359	0.216703	0.399762	0.249145	0.219314	0.364928	0.445267	0.384901	0.327317	0.3907	0.388758	0.393375	0.474208	0.531751	0.554229
0.0199125	0.0234174	0.0340689	0.0836809	0.119166	0.0486122	0.0869569	0.0929783	0.314984	0.358668	0.536564	0.631301	0.528438	0.488092	0.25554	0.434251	0.377895	0.451335	0.621419	0.440019	0.33463	0.387881	0.392741	0.695847	0.478792	0.529126	0.23368		0.206106	0.285462	0.261486	0.224818	0.156638	0.20993	0.190655	0.283885	0.224288	0.394527	0.219383	0.381255	0.411757	0.445171	0.416421	0.328738	0.358428	0.364915	0.399367	0.495155	0.357259	0.363425
0.0923476	0.0186483	0.0383963	0.0865556	0.0402326	0.0476242	0.112529	0.0820316	0.291358	0.675464	0.565374	0.568167	0.590847	0.319384	0.262541	0.572324	0.356421	0.431786	0.232188	0.415978	0.393436	0.322597	0.640384	0.689835	0.315147	0.561547	0.276857		0.103551	0.302715	0.266959	0.148177	0.124767	0.198235	0.115968	0.261896	0.23599	0.339767	0.283864	0.386808	0.373715	0.448969	0.461602	0.376674	0.367433	0.358733	0.556681	0.413421	0.346233	0.478108
0.0321065	0.0240699	0.0382964	0.0910586	0.0728487	0.102386	0.108628	0.0772599	0.311963	0.603387	0.549253	0.620752	0.620494	0.407265	0.530705	0.564489	0.397993	0.453342	0.364506	0.426677	0.340951	0.288447	0.519886	0.366909	0.326883	0.524747	0.234695		0.186471	0.206945	0.0499821	0.0505554	0.164451	0.208155	0.129066	0.243414	0.203927	0.381084	0.340709	0.357076	0.400987	0.47932	0.416629	0.374038	0.37389	0.359405	0.432444	0.452346	0.592942	0.548457
0.0616282	0.0244942	0.0549892	0.0964372	0.0574535	0.0555837	0.0965282	0.0795656	0.322554	0.720279	0.514111	0.742164	0.639356	0.309609	0.275045	0.592922	0.375059	0.43695	0.218093	0.461395	0.202847	0.264207	0.632937	0.669371	0.31055	0.545376	0.240496		0.180754	0.280819	0.25297	0.223161	0.166063	0.1746	0.11418	0.312784	0.243001	0.477409	0.317148	0.271595	0.379647	0.463488	0.380126	0.381261	0.402452	0.338353	0.341837	0.402033	0.475435	0.397192
0.0776419	0.0142812	0.050724	0.100182	0.0741262	0.0514774	0.119473	0.0939148	0.315867	0.709584	0.498353	0.68855	0.621854	0.445643	0.359905	0.506138	0.314165	0.435628	0.212775	0.487366	0.260726	0.277964	0.480231	0.588617	0.374389	0.59192	0.248505		0.177652	0.249447	0.168648	0.268753	0.18608	0.186875	0.180024	0.310824	0.227563	0.430008	0.348827	0.294156	0.395318	0.444025	0.355466	0.355671	0.406659	0.37603	0.39234	0.401726	0.537195	0.335929
0.0169072	0.0177562	0.0525382	0.109664	0.0568259	0.0399725	0.101964	0.0922535	0.300644	0.366665	0.503658	0.626793	0.685197	0.323826	0.298805	0.564739	0.374249	0.444429	0.616428	0.478586	0.320669	0.205138	0.619348	0.661223	0.333297	0.533498	0.254927		0.173739	0.247885	0.285501	0.206471	0.125943	0.231513	0.107796	0.220572	0.220678	0.267549	0.451292	0.421327	0.353682	0.440656	0.552275	0.365614	0.400303	0.353743	0.558712	0.300823	0.293172	0.439847
0.0220708	0.0425442	0.0427584	0.107827	0.0491664	0.0749916	0.0904842	0.0944828	0.312934	0.440254	0.536402	0.641813	0.630044	0.286936	0.390641	0.455785	0.441	0.436446	0.537675	0.421054	0.315429	0.262129	0.663898	0.534368	0.453731	0.464517	0.25062		0.139565	0.306381	0.273573	0.135834	0.137518	0.227456	0.160147	0.224684	0.234383	0.408076	0.197675	0.245482	0.374662	0.428616	0.446743	0.340022	0.395755	0.38035	0.452359	0.495944	0.480945	0.489504
0.0196363	0.0256341	0.0406051	0.101057	0.0807701	0.0390288	0.101391	0.101442	0.295959	0.407681	0.550287	0.710841	0.569345	0.376513	0.317618	0.593928	0.400181	0.432547	0.572683	0.424078	0.248554	0.329598	0.542717	0.643353	0.304681	0.498377	0.271495		0.115283	0.274814	0.245074	0.1837	0.171737	0.187201	0.127849	0.235935	0.236202	0.299209	0.274364	0.257441	0.328924	0.444728	0.338897	0.395717	0.40603	0.389202	0.585509	0.450822	0.497484	0.487376
0.0228378	0.0498235	0.0332337	0.0757641	0.0413751	0.0557724	0.0942972	0.0974694	0.299947	0.501501	0.572054	0.567332	0.679332	0.315248	0.346279	0.487474	0.379345	0.433593	0.475661	0.378123	0.399434	0.244904	0.643377	0.597948	0.418229	0.523186	0.266459		0.139482	0.255453	0.282221	0.160891	0.172499	0.191974	0.131966	0.304074	0.211661	0.304113	0.356492	0.334795	0.358041	0.453433	0.368606	0.369802	0.378621	0.348732	0.556405	0.388055	0.382984	0.481068
0.144275	0.0256818	0.0422014	0.100843	0.050151	0.0603359	0.114756	0.0896228	0.330405	0.669143	0.518583	0.631369	0.568891	0.345466	0.374451	0.503437	0.41298	0.417183	0.186582	0.455735	0.326429	0.330266	0.604383	0.565213	0.381807	0.497397	0.252412		0.114323	0.264838	0.328615	0.0858905	0.132265	0.228517	0.146497	0.234369	0.221243	0.222807	0.252547	0.243186	0.385891	0.466009	0.522898	0.374409	0.424962	0.374125	0.662869	0.482615	0.428199	0.528219
0.0351051	0.0416832	0.0336743	0.0837137	0.0399547	0.0483029	0.101669	0.088165	0.31045	0.581241	0.512763	0.675475	0.620781	0.349775	0.325691	0.556787	0.384053	0.437412	0.383654	0.445554	0.290851	0.295505	0.61027	0.626006	0.341544	0.527782	0.252139		0.19863	0.288551	0.174037	0.184481	0.150168	0.198639	0.18205	0.307938	0.237112	0.372254	0.264634	0.303565	0.343391	0.446885	0.384037	0.330046	0.415445	0.35365	0.429116	0.446815	0.522398	0.472128
0.144976	0.0344076	0.033156	0.105153	0.134923	0.0427713	0.10696	0.0757234	0.285782	0.671813	0.537719	0.663945	0.477258	0.564586	0.352969	0.564008	0.357114	0.465915	0.18321	0.427874	0.302899	0.41759	0.300492	0.604259	0.329033	0.567162	0.248303		0.147189	0.280897	0.297633	0.0502541	0.115625	0.18435	0.150584	0.280025	0.233782	0.350701	0.306799	0.33669	0.375225	0.419542	0.423178	0.351831	0.351126	0.387045	0.50211	0.412304	0.365677	0.57452
0.0205534	0.0247599	0.0342609	0.0960787	0.0624579	0.0495565	0.103768	0.109052	0.328621	0.421074	0.541905	0.619054	0.681583	0.39839	0.264495	0.437283	0.439391	0.429415	0.558373	0.433335	0.346686	0.222339	0.539153	0.685949	0.458949	0.451557	0.241964		0.162156	0.272869	0.117592	0.0296272	0.186705	0.19466	0.204818	0.296882	0.208131	0.266351	0.323246	0.311835	0.409403	0.486457	0.400014	0.332753	0.426566	0.334213	0.571493	0.403885	0.570573	0.56097
0.112425	0.0197604	0.0379961	0.0765892	0.076628	0.0474695	0.11232	0.0832596	0.294312	0.73914	0.455167	0.688618	0.609753	0.353522	0.327671	0.427352	0.420846	0.457849	0.148435	0.525073	0.273386	0.313658	0.56985	0.624859	0.460328	0.495894	0.247839		0.160346	0.290887	0.298788	0.213045	0.155933	0.217315	0.170042	0.294515	0.206906	0.25717	0.27772	0.34496	0.375675	0.427314	0.367703	0.352774	0.424127	0.366197	0.582484	0.431393	0.356252	0.41128
0.0223266	0.0297825	0.0416736	0.101983	0.052049	0.0726801	0.0818014	0.0902784	0.283273	0.38313	0.551402	0.700403	0.626183	0.328491	0.36962	0.509352	0.40483	0.428838	0.594544	0.418816	0.257924	0.271834	0.61946	0.5577	0.408846	0.504891	0.287889		0.136197	0.247651	0.325886	0.0619893	0.145075	0.20697	0.108558	0.250839	0.217058	0.335223	0.367618	0.220822	0.397375	0.511109	0.399368	0.396403	0.399336	0.332672	0.528581	0.384731	0.453292	0.540636
0.0221092	0.0255954	0.0573663	0.0625834	0.0331678	0.0433999	0.0968209	0.0901577	0.303125	0.374871	0.457841	0.720372	0.454333	0.326471	0.274411	0.449476	0.428105	0.440585	0.60302	0.516564	0.222261	0.483084	0.640361	0.682189	0.453703	0.481737	0.25629		0.144953	0.294112	0.0784671	0.241836	0.141044	0.165702	0.188501	0.282974	0.211372	0.301247	0.161999	0.348588	0.3874	0.401849	0.39836	0.336253	0.40272	0.340349	0.5538	0.543889	0.572945	0.370764
0.0195406	0.0450811	0.0418584	0.106723	0.041932	0.0340156	0.0971601	0.0916567	0.324703	0.416455	0.556073	0.624202	0.563944	0.293387	0.293037	0.64493	0.342	0.468382	0.564005	0.398846	0.33394	0.329333	0.664681	0.672947	0.25791	0.566344	0.206915		0.102027	0.274332	0.110014	0.223917	0.169602	0.201482	0.151846	0.27918	0.244146	0.283075	0.34479	0.327793	0.386579	0.453898	0.401221	0.372816	0.363801	0.348101	0.614897	0.380877	0.562193	0.389504
0.0273998	0.0522106	0.0373565	0.0945526	0.0965439	0.0564701	0.0929633	0.0907008	0.301457	0.477657	0.560695	0.729854	0.584623	0.387793	0.305476	0.541675	0.336531	0.399766	0.494943	0.387095	0.23279	0.320825	0.515663	0.638054	0.365362	0.572768	0.298776		0.157551	0.266927	0.281584	0.214449	0.167635	0.220697	0.0966686	0.22499	0.229697	0.382099	0.324884	0.349119	0.379426	0.435945	0.471954	0.374664	0.387535	0.362257	0.46035	0.408189	0.369297	0.406125
0.0281171	0.0276566	0.0382744	0.10503	0.10121	0.0390753	0.0954322	0.114422	0.289196	0.435569	0.568493	0.63897	0.756036	0.389717	0.28169	0.537781	0.513313	0.4855	0.536314	0.403851	0.322756	0.138934	0.509073	0.679235	0.366787	0.372265	0.225304		0.163606	0.3142	0.234826	0.227327	0.191733	0.175424	0.152427	0.266858	0.217368	0.314185	0.221935	0.206363	0.389706	0.4676	0.412298	0.33871	0.404622	0.356129	0.52221	0.463865	0.558811	0.382967
0.0308524	0.0248835	0.0428096	0.0995023	0.0621018	0.0581435	0.0969504	0.090113	0.32617	0.49375	0.514757	0.686017	0.595076	0.35873	0.41023	0.515099	0.412382	0.40867	0.475397	0.46036	0.271173	0.305421	0.579168	0.531626	0.38795	0.497505	0.26516		0.213455	0.273234	0.155334	0.0586894	0.189212	0.210347	0.157697	0.270549	0.247951	0.33116	0.305238	0.289389	0.393776	0.478897	0.362799	0.403045	0.406719	0.371859	0.455385	0.421528	0.555277	0.547534
0.0204856	0.0223046	0.0416149	0.0800208	0.0608045	0.0380346	0.0820708	0.0869516	0.286938	0.37657	0.541009	0.604592	0.476563	0.363123	0.294666	0.442138	0.408255	0.423967	0.602945	0.436686	0.353793	0.443416	0.576072	0.6673	0.475791	0.504793	0.289094		0.132671	0.284701	0.305958	0.0348592	0.143544	0.194152	0.0964114	0.287272	0.224961	0.268154	0.283441	0.307557	0.387011	0.41168	0.382716	0.404372	0.385458	0.354974	0.599174	0.431858	0.386485	0.57813
0.0205273	0.0506287	0.0423985	0.116098	0.0833239	0.107151	0.109021	0.10308	0.330849	0.502212	0.543964	0.628558	0.636223	0.397872	0.515061	0.617544	0.38979	0.447241	0.477261	0.405407	0.329043	0.247679	0.518804	0.377788	0.273435	0.50713	0.22191		0.213638	0.275572	0.324404	0.220541	0.149881	0.208726	0.222787	0.228139	0.220565	0.367177	0.307642	0.347355	0.355504	0.466919	0.416264	0.353831	0.398939	0.37413	0.419184	0.416785	0.328241	0.423955
0.0176066	0.0294755	0.044883	0.0878066	0.0436191	0.0637111	0.096251	0.0846394	0.294977	0.326117	0.635374	0.691755	0.575453	0.390171	0.356474	0.537613	0.374439	0.428406	0.656276	0.33515	0.263362	0.33674	0.56621	0.579815	0.366136	0.540921	0.276617		0.0982512	0.281391	0.276376	0.0324052	0.145535	0.191876	0.127517	0.276428	0.253446	0.26108	0.333602	0.328197	0.38196	0.45157	0.350686	0.383939	0.413803	0.377998	0.640669	0.385007	0.395427	0.585635
0.0206077	0.0320278	0.0380212	0.0834313	0.0523745	0.0522364	0.118535	0.114251	0.272407	0.563238	0.457418	0.712002	0.478265	0.347196	0.271927	0.550764	0.421402	0.438407	0.416154	0.510554	0.249977	0.438304	0.60043	0.675837	0.3307	0.464347	0.289186		0.102523	0.280783	0.15443	0.0474717	0.138169	0.191007	0.157658	0.293024	0.206325	0.287695	0.259079	0.292944	0.417793	0.45758	0.358224	0.353983	0.417787	0.358892	0.609781	0.460138	0.552626	0.534736
0.024943	0.0249709	0.0396853	0.110326	0.111083	0.0454139	0.138532	0.105632	0.321441	0.441816	0.556735	0.591896	0.5124	0.431404	0.295152	0.49379	0.411997	0.449444	0.533241	0.418294	0.368418	0.377274	0.457513	0.659434	0.367678	0.482371	0.229115		0.16805	0.268098	0.322091	0.205596	0.128079	0.192636	0.14886	0.340439	0.240593	0.348231	0.366218	0.31834	0.39951	0.415397	0.341645	0.36816	0.412253	0.336434	0.483719	0.365684	0.359569	0.394894
0.0392937	0.0406722	0.036176	0.0947031	0.0393938	0.0421466	0.0927591	0.106319	0.292738	0.497225	0.55727	0.691696	0.631285	0.30946	0.280425	0.6145	0.404204	0.429776	0.463481	0.402058	0.272128	0.274012	0.651146	0.677428	0.292741	0.489477	0.277485		0.184028	0.263229	0.165141	0.224258	0.151124	0.204768	0.133808	0.306248	0.238632	0.343518	0.447	0.30842	0.436828	0.451799	0.385577	0.385884	0.447536	0.349788	0.472455	0.289771	0.526439	0.338914
0.0211197	0.0354173	0.0426819	0.0944576	0.0648124	0.0554657	0.113511	0.102433	0.310416	0.40232	0.608157	0.691361	0.607396	0.283377	0.336997	0.510632	0.372864	0.431482	0.576561	0.356425	0.265957	0.298146	0.651811	0.607538	0.375857	0.524703	0.258103		0.180831	0.263152	0.0698356	0.17177	0.141335	0.195724	0.161132	0.308416	0.231565	0.302057	0.366427	0.37345	0.392544	0.417725	0.403674	0.356631	0.395083	0.383048	0.517112	0.370421	0.556715	0.435686
0.0278065	0.025269	0.0539632	0.0587945	0.054416	0.0392941	0.10424	0.114362	0.304568	0.464407	0.610827	0.720198	0.427734	0.36698	0.275443	0.433521	0.381215	0.443786	0.507787	0.363904	0.225839	0.513472	0.578604	0.685263	0.462239	0.504422	0.251646		0.179887	0.221485	0.120514	0.101488	0.141256	0.225935	0.194891	0.257573	0.256263	0.391147	0.314483	0.323805	0.399923	0.456197	0.476175	0.335159	0.414156	0.390441	0.428966	0.464032	0.555681	0.498589
0.0296228	0.0401557	0.0418891	0.102701	0.044813	0.0499182	0.108882	0.0940067	0.279647	0.40495	0.539559	0.666462	0.694507	0.332439	0.259637	0.444416	0.352521	0.428606	0.565427	0.420285	0.291649	0.202791	0.622748	0.690445	0.446702	0.553473	0.291746		0.187782	0.279116	0.309384	0.124975	0.127385	0.205373	0.140226	0.269614	0.231366	0.420722	0.32648	0.293467	0.37772	0.435628	0.347575	0.356659	0.37227	0.363869	0.391496	0.394403	0.397149	0.497305
0.119068	0.0250205	0.0403386	0.067718	0.0822701	0.046454	0.132392	0.103858	0.277886	0.64752	0.509131	0.697101	0.442226	0.43663	0.290044	0.497964	0.376594	0.460437	0.233412	0.465849	0.26256	0.490056	0.4811	0.663502	0.369644	0.519547	0.261676		0.160247	0.271879	0.186915	0.114933	0.150986	0.1711	0.158763	0.27479	0.21382	0.228323	0.206348	0.275488	0.377871	0.431995	0.367891	0.368665	0.401198	0.354422	0.611429	0.521773	0.537597	0.507196
0.0220372	0.0199532	0.0373991	0.0920879	0.0520602	0.0405101	0.125218	0.0991308	0.308964	0.49256	0.531298	0.659215	0.58823	0.421664	0.265792	0.578589	0.356185	0.429332	0.485403	0.448749	0.303386	0.319682	0.526276	0.693698	0.296193	0.544684	0.261704		0.113316	0.230151	0.29571	0.212773	0.143752	0.184546	0.107555	0.26364	0.247219	0.28757	0.469385	0.255421	0.423373	0.443272	0.407799	0.3861	0.388317	0.374556	0.599113	0.300464	0.448868	0.363855
0.0218104	0.0292916	0.0412434	0.121574	0.0880772	0.041534	0.101108	0.0904545	0.305239	0.475506	0.592597	0.669292	0.616359	0.432722	0.231374	0.465504	0.430944	0.443938	0.502683	0.378112	0.289465	0.262067	0.479201	0.727092	0.433387	0.478601	0.250823		0.183908	0.289644	0.245139	0.197708	0.169216	0.176879	0.175641	0.303104	0.195425	0.30587	0.235237	0.309273	0.343406	0.457472	0.354723	0.337377	0.38105	0.34574	0.510222	0.47512	0.445588	0.458886
0.0224652	0.0413241	0.0333303	0.081245	0.0501387	0.0724539	0.104998	0.0948439	0.304228	0.381922	0.562258	0.659828	0.556529	0.340774	0.290702	0.439011	0.393628	0.418871	0.595613	0.396418	0.306842	0.362226	0.609088	0.636844	0.45599	0.511528	0.276901		0.138544	0.268803	0.215311	0.0729211	0.139089	0.226239	0.145742	0.242035	0.213179	0.293527	0.244205	0.269918	0.38977	0.46093	0.362328	0.360976	0.430339	0.353155	0.567929	0.486991	0.514772	0.537309
0.0218856	0.0349846	0.0408517	0.094794	0.0933117	0.0615289	0.136382	0.0773627	0.313421	0.366479	0.637905	0.65094	0.536524	0.430712	0.297977	0.570862	0.359574	0.42221	0.611635	0.327111	0.308208	0.368682	0.475976	0.640494	0.292757	0.563063	0.264369		0.114392	0.287614	0.244973	0.165212	0.115215	0.205387	0.145385	0.323939	0.236492	0.252441	0.19997	0.240416	0.404445	0.413749	0.378501	0.372208	0.372469	0.366073	0.633167	0.512416	0.514611	0.430343
0.025715	0.034473	0.044531	0.117683	0.0575528	0.0371754	0.0932738	0.0826876	0.287027	0.476734	0.607081	0.654206	0.548833	0.352241	0.266632	0.402735	0.400414	0.444711	0.497551	0.358446	0.301263	0.333484	0.590206	0.696193	0.503991	0.516899	0.268262		0.155844	0.252132	0.27588	0.236802	0.155677	0.197811	0.155299	0.299894	0.20886	0.237269	0.357272	0.400107	0.395968	0.466575	0.392543	0.381475	0.398135	0.383381	0.606887	0.390595	0.324013	0.36723
0.0308076	0.0433934	0.034165	0.0979335	0.0523714	0.102579	0.109397	0.101939	0.306749	0.632483	0.520594	0.613249	0.633162	0.379918	0.555598	0.591148	0.437031	0.440671	0.336709	0.436013	0.352586	0.268904	0.56771	0.341823	0.299455	0.46103	0.25258		0.187692	0.310289	0.224853	0.181929	0.165771	0.214235	0.130131	0.282634	0.238292	0.427405	0.223006	0.28253	0.400124	0.428067	0.449279	0.369204	0.419331	0.382683	0.384903	0.466706	0.492616	0.417947
0.0275392	0.0193203	0.0335473	0.0688464	0.0885656	0.0343645	0.105569	0.0847929	0.280954	0.453704	0.549235	0.642559	0.507851	0.432253	0.246071	0.570652	0.330292	0.442928	0.518757	0.431444	0.323894	0.423302	0.479182	0.719565	0.323779	0.584916	0.276119		0.17763	0.288302	0.0553838	0.0975393	0.161718	0.232318	0.182771	0.248805	0.242904	0.382559	0.305947	0.363371	0.375983	0.445266	0.411279	0.347299	0.423626	0.376461	0.439811	0.405751	0.581245	0.526478
0.017474	0.0278699	0.0479772	0.120087	0.0513767	0.0545476	0.0908731	0.109091	0.366947	0.400564	0.546622	0.710062	0.509474	0.35289	0.282669	0.535214	0.357698	0.453386	0.581962	0.425508	0.241961	0.370439	0.595734	0.662783	0.373913	0.533211	0.179667		0.156529	0.259611	0.265296	0.246054	0.117215	0.195128	0.190549	0.225831	0.219649	0.335166	0.378011	0.343863	0.398904	0.440535	0.39286	0.362426	0.395034	0.38552	0.508305	0.362377	0.390841	0.355042
0.0229284	0.0155833	0.0312307	0.101754	0.0593792	0.100244	0.0991787	0.0996836	0.31457	0.461612	0.520734	0.598961	0.565643	0.360404	0.358671	0.438937	0.409916	0.44488	0.515459	0.463683	0.369808	0.332603	0.580217	0.541085	0.461884	0.490401	0.24055		0.17044	0.26614	0.273855	0.170168	0.178559	0.17503	0.183748	0.257256	0.23684	0.320464	0.334655	0.238911	0.394954	0.505343	0.35736	0.322294	0.357041	0.362262	0.509095	0.399206	0.487234	0.434878
0.0327117	0.0145839	0.0349304	0.0956792	0.0601053	0.0609588	0.0858815	0.0971295	0.310492	0.509165	0.585646	0.61564	0.619569	0.385464	0.269339	0.538745	0.404987	0.456954	0.458123	0.39977	0.349429	0.284752	0.554431	0.669703	0.375373	0.497884	0.232555		0.149175	0.270559	0.264119	0.125935	0.177937	0.212512	0.0815226	0.294363	0.230122	0.32541	0.364072	0.240887	0.403143	0.49273	0.368273	0.416445	0.395214	0.346258	0.525415	0.365369	0.494994	0.470921
0.0358363	0.0212205	0.0338325	0.0583599	0.0340014	0.0444209	0.0895962	0.100998	0.314664	0.427173	0.610689	0.638939	0.419458	0.308869	0.262756	0.518723	0.446933	0.459757	0.536991	0.36809	0.327229	0.522182	0.65713	0.692823	0.391681	0.452069	0.225579		0.220969	0.268271	0.0512148	0.210279	0.14224	0.185473	0.17922	0.272132	0.236481	0.305013	0.376863	0.373191	0.343532	0.425154	0.42067	0.350634	0.407234	0.370682	0.474018	0.354866	0.575594	0.44619
0.0172749	0.0251216	0.0355098	0.0292865	0.0551475	0.0389619	0.103321	0.102306	0.335	0.465718	0.507423	0.654845	0.33518	0.34118	0.280583	0.576863	0.438032	0.421276	0.517007	0.467455	0.309646	0.635534	0.603672	0.680455	0.319817	0.459662	0.243724		0.171134	0.252744	0.0959042	0.196759	0.176276	0.204723	0.0765054	0.246614	0.231321	0.222804	0.221144	0.353797	0.384351	0.440142	0.421044	0.390239	0.407621	0.359177	0.606063	0.526112	0.550299	0.41889
0.0221971	0.0203149	0.040328	0.0982222	0.0766919	0.0554458	0.106055	0.0983226	0.328529	0.388937	0.578352	0.627352	0.636433	0.505232	0.298761	0.473156	0.347182	0.455276	0.588866	0.401334	0.332321	0.265345	0.418077	0.645793	0.420789	0.554495	0.216195		0.191044	0.264109	0.0796061	0.170568	0.135054	0.224131	0.102648	0.271125	0.199138	0.356959	0.401863	0.339243	0.372944	0.449456	0.315831	0.393992	0.365513	0.352591	0.451997	0.334028	0.58115	0.456487
0.0217541	0.0174423	0.0349213	0.102439	0.107631	0.0502113	0.101983	0.107486	0.354788	0.386493	0.491039	0.699947	0.510454	0.468347	0.299716	0.58966	0.415918	0.432466	0.591753	0.491518	0.265131	0.387107	0.424023	0.650072	0.308357	0.476596	0.212746		0.166543	0.276728	0.104915	0.258142	0.143224	0.184268	0.203525	0.32442	0.231515	0.40924	0.268589	0.354572	0.436569	0.434266	0.469973	0.320538	0.408822	0.365257	0.424218	0.454683	0.540513	0.30529
0.0205559	0.0313299	0.0368802	0.0962986	0.131731	0.031649	0.0770109	0.103574	0.308316	0.433153	0.592186	0.526846	0.533653	0.517945	0.264029	0.456929	0.444812	0.425445	0.546291	0.376484	0.436274	0.370049	0.350324	0.704322	0.46606	0.451614	0.266239		0.150369	0.286842	0.205381	0.17261	0.153745	0.194832	0.1662	0.285515	0.214461	0.235806	0.14186	0.252393	0.408162	0.454758	0.381778	0.376423	0.403309	0.372731	0.613826	0.571298	0.542227	0.419228
0.104353	0.0350376	0.0346764	0.104411	0.108928	0.0360884	0.117879	0.100326	0.309419	0.690897	0.514197	0.713772	0.55953	0.413358	0.277208	0.649147	0.41897	0.436571	0.20475	0.450765	0.251552	0.336059	0.477714	0.686704	0.232974	0.480705	0.254009		0.071701	0.282522	0.188248	0.212321	0.161839	0.217984	0.14438	0.287996	0.233549	0.28311	0.252213	0.264463	0.432751	0.460632	0.475308	0.374161	0.398462	0.352335	0.645189	0.465265	0.547289	0.354928
0.0190187	0.0401375	0.031572	0.105459	0.0503183	0.060348	0.091741	0.0749467	0.284394	0.396154	0.545897	0.58795	0.644642	0.338422	0.259191	0.499546	0.346149	0.459022	0.584828	0.413965	0.380478	0.249898	0.61126	0.680461	0.408713	0.578905	0.256584		0.174237	0.271484	0.162883	0.0614742	0.172199	0.18266	0.188602	0.2532	0.227472	0.38082	0.253111	0.276332	0.386574	0.48536	0.3479	0.330683	0.381781	0.350258	0.444943	0.475406	0.560785	0.551952
0.0218815	0.0188368	0.0399931	0.0904143	0.0817677	0.0491333	0.0989655	0.0944995	0.335546	0.369744	0.608579	0.638172	0.619552	0.38094	0.250838	0.59325	0.416712	0.440779	0.608374	0.372585	0.321835	0.290034	0.537293	0.700029	0.307784	0.488788	0.223674		0.188556	0.273675	0.0999515	0.18959	0.1437	0.190429	0.197682	0.248493	0.226899	0.459349	0.39293	0.332771	0.354843	0.435733	0.391523	0.314398	0.388347	0.359729	0.352095	0.333395	0.567277	0.455567
0.0211332	0.0389251	0.0442368	0.0732942	0.0576374	0.103935	0.10151	0.0828802	0.304849	0.342353	0.563418	0.668539	0.527251	0.336221	0.543585	0.443939	0.329454	0.429852	0.636514	0.397657	0.287224	0.399455	0.606142	0.35248	0.454552	0.587666	0.265299		0.211342	0.259931	0.0492275	0.204796	0.157318	0.208166	0.18852	0.286762	0.200761	0.403698	0.296328	0.365376	0.407928	0.489039	0.380803	0.331975	0.40934	0.361317	0.38496	0.443742	0.585397	0.387276
0.0264158	0.0278982	0.0335675	0.0991179	0.0492387	0.117804	0.0768142	0.0957505	0.329676	0.549238	0.544455	0.703035	0.523294	0.356758	0.582835	0.533829	0.34789	0.44604	0.424346	0.427647	0.263398	0.377588	0.594004	0.299361	0.389357	0.556359	0.224284		0.155292	0.278431	0.132328	0.197993	0.122575	0.23514	0.178543	0.278415	0.224705	0.313294	0.277783	0.309774	0.401286	0.442357	0.436037	0.330494	0.378794	0.381772	0.531414	0.443785	0.557898	0.400721
0.125251	0.0223631	0.0510176	0.0988481	0.0574354	0.0555901	0.0925671	0.0814542	0.296006	0.69606	0.548192	0.741461	0.637755	0.338122	0.304845	0.400799	0.379462	0.455834	0.178689	0.429445	0.207521	0.263397	0.604443	0.639565	0.506634	0.539084	0.24816		0.203899	0.255716	0.285098	0.248522	0.150592	0.192753	0.159371	0.239589	0.237664	0.366136	0.189401	0.204417	0.317419	0.458225	0.346128	0.377812	0.398862	0.361627	0.429965	0.554883	0.510485	0.434059
0.0311549	0.0356686	0.0363157	0.110636	0.0431259	0.0300348	0.10595	0.092092	0.303197	0.537271	0.61769	0.534468	0.660445	0.399005	0.242684	0.628145	0.407742	0.438685	0.431574	0.346641	0.429216	0.228918	0.557869	0.727282	0.265905	0.500166	0.258118		0.0954003	0.279476	0.213626	0.129846	0.181594	0.222595	0.165589	0.312621	0.22063	0.276966	0.325714	0.246596	0.374734	0.455206	0.506868	0.339982	0.397483	0.385992	0.627634	0.394809	0.539778	0.49542
0.0234956	0.0222717	0.0398457	0.108614	0.1384	0.0383812	0.126291	0.092428	0.314447	0.538745	0.52087	0.682475	0.494353	0.607507	0.302249	0.531431	0.354526	0.427887	0.437759	0.456859	0.27768	0.397033	0.254094	0.65937	0.342279	0.553046	0.257666		0.190677	0.295081	0.299978	0.227722	0.14893	0.214485	0.149594	0.276803	0.224646	0.337245	0.326809	0.217618	0.367394	0.439269	0.415998	0.383273	0.420442	0.4013	0.472078	0.37811	0.482404	0.404884
0.0281927	0.0359706	0.0325438	0.0891069	0.0562703	0.0402935	0.103608	0.102328	0.310553	0.515061	0.528609	0.670134	0.58155	0.320339	0.248281	0.561161	0.373166	0.433745	0.456747	0.43542	0.297322	0.329343	0.623391	0.711426	0.33523	0.524506	0.255702		0.16265	0.251969	0.026571	0.0455029	0.155603	0.197305	0.149413	0.31124	0.235197	0.364579	0.346249	0.367006	0.405913	0.420433	0.393126	0.377895	0.3744	0.428543	0.472771	0.401782	0.606423	0.548584
0.0279406	0.0365046	0.0569205	0.0578494	0.0717667	0.036572	0.0839124	0.0977478	0.342156	0.471927	0.625056	0.684885	0.521046	0.299122	0.320441	0.503388	0.445711	0.433687	0.500132	0.33844	0.258194	0.421104	0.629111	0.642987	0.412699	0.456541	0.224157		0.178186	0.278499	0.315756	0.0781559	0.184349	0.181982	0.152396	0.256916	0.222464	0.306719	0.289696	0.268476	0.378487	0.433311	0.388843	0.359783	0.381289	0.375059	0.515095	0.431805	0.415768	0.543357
0.0203525	0.0247116	0.04049	0.0921031	0.0726233	0.0460632	0.0823356	0.0888138	0.327883	0.37808	0.601121	0.720033	0.612095	0.420081	0.227923	0.416243	0.36058	0.432265	0.601568	0.374168	0.239477	0.295802	0.507295	0.726013	0.501421	0.550607	0.239852		0.111265	0.298764	0.18649	0.189973	0.141059	0.183757	0.11885	0.272478	0.21591	0.283658	0.26812	0.308577	0.412832	0.448598	0.334921	0.39324	0.394786	0.360361	0.605077	0.433117	0.504933	0.397195
0.0203913	0.0277302	0.0464126	0.0907197	0.0286647	0.0426409	0.0948687	0.0932265	0.31655	0.444887	0.547343	0.630032	0.520804	0.261763	0.287927	0.531049	0.375227	0.420442	0.534722	0.424927	0.323556	0.388476	0.709572	0.669432	0.374083	0.531546	0.263008		0.198774	0.255978	0.0603859	0.25026	0.165433	0.190657	0.156844	0.271648	0.203539	0.315215	0.315683	0.348085	0.441032	0.425491	0.397665	0.3734	0.378464	0.340261	0.486011	0.42834	0.591529	0.308708
0.192041	0.05891	0.0471174	0.0587856	0.115303	0.0379546	0.0980755	0.0943935	0.315613	0.526585	0.476366	0.622832	0.505448	0.54477	0.264064	0.532593	0.375452	0.433602	0.281374	0.464724	0.330051	0.435766	0.339927	0.697981	0.369332	0.530154	0.250785		0.127574	0.285678	0.183659	0.0989687	0.148308	0.201052	0.192257	0.252609	0.228451	0.277389	0.258881	0.329348	0.357923	0.400043	0.359014	0.344328	0.390841	0.362572	0.595037	0.455441	0.486993	0.543108
0.0259717	0.0165691	0.0493427	0.110823	0.0368702	0.0410233	0.127983	0.0885145	0.331433	0.44264	0.584172	0.707668	0.62008	0.329629	0.255286	0.695911	0.390221	0.445866	0.531389	0.399258	0.242989	0.269097	0.633501	0.703691	0.176106	0.521265	0.222701		0.197428	0.295124	0.185146	0.12461	0.147045	0.191013	0.173159	0.280383	0.228699	0.313456	0.319947	0.290125	0.361471	0.423044	0.411141	0.352171	0.394946	0.33974	0.489116	0.384928	0.524728	0.51392
0.0289034	0.0404358	0.0306342	0.0985514	0.0511507	0.0761954	0.109014	0.0835355	0.313029	0.366625	0.480436	0.595168	0.677039	0.299405	0.317347	0.626803	0.3493	0.424096	0.604471	0.479128	0.374198	0.224409	0.649444	0.606457	0.264184	0.567165	0.262875		0.151154	0.276903	0.289466	0.0582416	0.150559	0.178463	0.146287	0.271316	0.238879	0.307905	0.281676	0.21964	0.397438	0.414626	0.364288	0.375021	0.392936	0.37732	0.540941	0.441422	0.490893	0.544321
0.02742	0.0284891	0.0491631	0.0659839	0.0527938	0.0272914	0.11217	0.0787355	0.316907	0.458681	0.567555	0.713193	0.44991	0.352342	0.289943	0.423914	0.353323	0.419417	0.513899	0.403956	0.237644	0.484107	0.594864	0.682766	0.463915	0.567941	0.263676		0.21028	0.258817	0.127655	0.210448	0.153731	0.203499	0.162405	0.298958	0.208653	0.417006	0.247449	0.349251	0.397442	0.433876	0.343298	0.346415	0.427494	0.363179	0.372714	0.493734	0.523095	0.39211
0.0408371	0.0325538	0.0303311	0.0955676	0.150463	0.0350641	0.113399	0.100949	0.331639	0.496765	0.51851	0.545719	0.666375	0.513692	0.296712	0.682618	0.405358	0.431521	0.462398	0.448936	0.42395	0.238057	0.335845	0.668224	0.203983	0.493693	0.236839		0.111998	0.267419	0.283206	0.0403341	0.130372	0.189544	0.169378	0.274974	0.226936	0.285134	0.403445	0.213678	0.398037	0.420164	0.386062	0.369624	0.407305	0.35891	0.602868	0.329136	0.503116	0.561628
0.0178727	0.0244434	0.0416419	0.0965807	0.0551611	0.0435596	0.103798	0.104299	0.324282	0.400775	0.530704	0.661828	0.617095	0.324939	0.284561	0.527358	0.435215	0.438992	0.581352	0.444853	0.29653	0.286325	0.6199	0.671879	0.368843	0.460486	0.236726		0.169993	0.265094	0.197916	0.0556358	0.147631	0.153826	0.155437	0.171764	0.219147	0.325477	0.285763	0.303462	0.398695	0.453277	0.411487	0.35786	0.431239	0.374999	0.504529	0.449143	0.498622	0.545669
0.0277609	0.0312597	0.0364439	0.0730067	0.0768183	0.039444	0.0935142	0.084693	0.275876	0.431256	0.468767	0.687261	0.527006	0.372559	0.289845	0.417354	0.334349	0.426535	0.540984	0.499973	0.276295	0.399988	0.550623	0.670711	0.489131	0.580958	0.297589		0.219617	0.296021	0.146701	0.195433	0.129081	0.222183	0.049893	0.308219	0.221571	0.390285	0.283044	0.298053	0.357107	0.439683	0.465186	0.418267	0.411687	0.373562	0.390098	0.420935	0.555246	0.44746
0.0281408	0.0244199	0.0471651	0.122413	0.130866	0.0951493	0.0887277	0.104754	0.348921	0.546018	0.574539	0.648108	0.594224	0.456104	0.283205	0.461279	0.385701	0.420105	0.425841	0.401041	0.304727	0.283363	0.413029	0.621646	0.449994	0.509545	0.230973		0.213161	0.0184789	0.117164	0.0502012	0.139569	0.222972	0.236957	0.251576	0.229467	0.345629	0.336749	0.333855	0.392052	0.436854	0.413121	0.281453	0.399382	0.361097	0.441209	0.644772	0.548982	0.557747
0.0271957	0.0282934	0.0366905	0.0698189	0.0947535	0.0312511	0.130234	0.115079	0.298598	0.389645	0.58824	0.617447	0.511288	0.333573	0.224213	0.513436	0.462927	0.437647	0.583159	0.383467	0.345862	0.418893	0.571674	0.744536	0.356329	0.421994	0.263754		0.145032	0.276731	0.212941	0.048938	0.150876	0.170575	0.162497	0.237444	0.249571	0.326878	0.361316	0.217388	0.408463	0.461895	0.371867	0.336595	0.394495	0.363294	0.528089	0.361952	0.569671	0.542599
0.0224036	0.0391238	0.0417929	0.0739033	0.0896377	0.0372958	0.113841	0.0921291	0.32632	0.484362	0.549114	0.657143	0.584117	0.410968	0.286577	0.531685	0.387016	0.4351	0.493234	0.411762	0.301064	0.34198	0.499395	0.676127	0.354474	0.520855	0.23858		0.163111	0.294781	0.19615	0.147183	0.131761	0.244193	0.0952062	0.237934	0.236433	0.267049	0.312866	0.279655	0.351625	0.414484	0.420168	0.401966	0.378612	0.367196	0.56984	0.392352	0.524195	0.501191
0.0985357	0.028947	0.0380994	0.116068	0.0952117	0.0536987	0.0877871	0.118476	0.312946	0.590406	0.617014	0.718511	0.468518	0.44203	0.31658	0.434764	0.40212	0.467065	0.311058	0.354039	0.24339	0.415414	0.462758	0.629722	0.477448	0.479404	0.219989		0.12185	0.267891	0.232588	0.0821207	0.159112	0.184095	0.134599	0.244473	0.232739	0.271122	0.237657	0.317282	0.373462	0.471355	0.365017	0.368547	0.40913	0.337768	0.607027	0.494452	0.45013	0.544418
0.0874622	0.0357012	0.0463984	0.0804628	0.0481012	0.0285915	0.0920967	0.0929518	0.299748	0.662582	0.544179	0.612176	0.515778	0.290469	0.254056	0.460853	0.410383	0.415233	0.249956	0.42012	0.341425	0.403759	0.66143	0.717352	0.44705	0.496665	0.28502		0.142205	0.216803	0.312037	0.185556	0.164512	0.181275	0.0857556	0.284635	0.223101	0.290584	0.419028	0.278273	0.387818	0.4039	0.38944	0.386585	0.40155	0.375278	0.567211	0.364169	0.40969	0.426626
0.12622	0.0246682	0.0522556	0.09445	0.0546819	0.0362966	0.119672	0.0898098	0.320959	0.617662	0.58005	0.737343	0.492733	0.349277	0.26038	0.506146	0.317335	0.411984	0.256118	0.395282	0.210401	0.412817	0.596041	0.703323	0.374182	0.592855	0.267057		0.169699	0.290165	0.255976	0.178544	0.161324	0.205414	0.0824587	0.271886	0.239858	0.362872	0.340386	0.203894	0.353939	0.436967	0.395027	0.414882	0.369414	0.351069	0.467429	0.369449	0.54013	0.467516
0.0209145	0.0321404	0.0410996	0.106037	0.128497	0.043017	0.10204	0.096329	0.290506	0.379581	0.522446	0.695849	0.607307	0.526345	0.271648	0.496413	0.38916	0.421995	0.599505	0.445414	0.263051	0.286656	0.345158	0.685335	0.401547	0.514511	0.2875		0.0780653	0.298733	0.132943	0.0486719	0.145128	0.208934	0.132772	0.22811	0.230159	0.270813	0.230153	0.31205	0.416108	0.460946	0.412026	0.396717	0.383354	0.366536	0.651121	0.471115	0.555007	0.53522
0.0248313	0.0196477	0.0549437	0.0731241	0.0601579	0.0377166	0.102803	0.0834484	0.348366	0.521095	0.489558	0.663903	0.510115	0.371452	0.303658	0.451834	0.301848	0.438687	0.454074	0.490794	0.281153	0.41676	0.56839	0.658626	0.445363	0.614703	0.212947		0.191747	0.273549	0.278349	0.158712	0.129449	0.200036	0.13548	0.231396	0.220863	0.444302	0.309561	0.307225	0.393675	0.409344	0.425968	0.364962	0.419857	0.371345	0.363951	0.416889	0.414426	0.447613
0.0886298	0.0435339	0.0460578	0.116521	0.0474521	0.0310186	0.0989343	0.0994628	0.301568	0.738961	0.60074	0.65019	0.64845	0.36022	0.232902	0.463591	0.353857	0.438437	0.172409	0.355727	0.303752	0.235028	0.592328	0.73608	0.437475	0.546681	0.259995		0.151601	0.289627	0.179487	0.0421554	0.158033	0.234182	0.18498	0.273249	0.221682	0.251214	0.250653	0.295243	0.401155	0.437145	0.477115	0.322941	0.405202	0.343395	0.597185	0.45972	0.52527	0.55669
0.015658	0.0353452	0.0476791	0.0702963	0.0463966	0.0435948	0.136282	0.0843768	0.312274	0.408975	0.620295	0.69439	0.545078	0.284962	0.304773	0.590901	0.381834	0.442781	0.575367	0.34436	0.257931	0.384626	0.668642	0.651632	0.272817	0.533789	0.244945		0.123277	0.269699	0.152428	0.244102	0.158096	0.189624	0.101156	0.267415	0.252235	0.254839	0.208124	0.304217	0.407516	0.430917	0.354556	0.398321	0.39722	0.398426	0.621884	0.522177	0.543355	0.348381
0.0387744	0.0562445	0.037839	0.115702	0.0690501	0.0434376	0.116305	0.0924792	0.297677	0.512937	0.547547	0.644526	0.523683	0.349333	0.263878	0.622896	0.421645	0.439824	0.448288	0.396209	0.317635	0.360616	0.581617	0.692684	0.2608	0.485876	0.262499		0.0768732	0.205118	0.295742	0.19953	0.179948	0.222287	0.12995	0.285783	0.253869	0.291918	0.396356	0.264035	0.448594	0.510817	0.411403	0.398009	0.40927	0.357462	0.631209	0.398526	0.440224	0.351876
0.0224123	0.0210471	0.0372417	0.0820838	0.0859948	0.051849	0.100054	0.0859245	0.314143	0.530086	0.50222	0.68932	0.62616	0.366034	0.314255	0.524306	0.395511	0.462892	0.447502	0.476732	0.273439	0.291757	0.547971	0.633896	0.375641	0.518564	0.222965		0.103266	0.292808	0.300253	0.204105	0.148636	0.231084	0.121465	0.23302	0.235878	0.283628	0.317117	0.281825	0.375632	0.408186	0.41901	0.392002	0.374481	0.37598	0.613106	0.390075	0.417921	0.420263
0.0230881	0.0267074	0.0426048	0.090132	0.0395424	0.0352969	0.0883112	0.0826899	0.342854	0.403398	0.442208	0.599985	0.590243	0.316163	0.262049	0.531852	0.369878	0.420085	0.573514	0.531085	0.35741	0.319625	0.644294	0.702654	0.379837	0.547432	0.237062		0.143393	0.26728	0.217808	0.133834	0.134264	0.190308	0.124534	0.275603	0.249144	0.30242	0.294939	0.245376	0.36108	0.401949	0.377374	0.387551	0.383919	0.389546	0.554187	0.437781	0.536816	0.505086
0.0220906	0.0223001	0.044946	0.0923967	0.0568123	0.0523478	0.114564	0.0917914	0.313588	0.368099	0.552092	0.671808	0.657556	0.332104	0.307028	0.471847	0.491794	0.442417	0.60981	0.425608	0.283246	0.250047	0.611083	0.640624	0.413589	0.416415	0.243995		0.16762	0.278083	0.254098	0.086404	0.168281	0.19335	0.160759	0.26245	0.225482	0.321588	0.302873	0.293396	0.405827	0.445236	0.429798	0.361377	0.40022	0.349623	0.510792	0.419044	0.452505	0.507769
0.0927302	0.0383145	0.0372297	0.115613	0.0539068	0.0288971	0.132151	0.0800997	0.332446	0.721948	0.529934	0.658346	0.643489	0.353205	0.255669	0.468259	0.417249	0.432414	0.185321	0.431752	0.304424	0.240898	0.592888	0.715434	0.39959	0.502652	0.23514		0.113059	0.278836	0.305529	0.0631196	0.132111	0.177927	0.161979	0.286657	0.250288	0.275268	0.309085	0.289744	0.380076	0.430254	0.394546	0.376067	0.363158	0.348059	0.611673	0.412079	0.404727	0.556804
0.021894	0.0258257	0.0389119	0.0800422	0.0933776	0.0415337	0.0771771	0.0790215	0.304958	0.334658	0.572905	0.739723	0.604157	0.342721	0.233006	0.435541	0.357783	0.429979	0.643448	0.401269	0.221365	0.315801	0.563902	0.72546	0.487282	0.563196	0.265064		0.152166	0.24903	0.157645	0.231627	0.162748	0.200567	0.149894	0.289019	0.224708	0.291813	0.300408	0.28677	0.424725	0.440639	0.436224	0.359753	0.397332	0.362909	0.556021	0.450563	0.555585	0.343649
0.0251463	0.0955994	0.0375016	0.105964	0.0610145	0.0497931	0.100431	0.0777783	0.306379	0.469527	0.492991	0.693904	0.56562	0.346311	0.269354	0.554648	0.318943	0.44948	0.505327	0.411409	0.268594	0.328416	0.592675	0.680853	0.344921	0.603279	0.244141		0.13735	0.287452	0.132851	0.170186	0.140437	0.180989	0.142918	0.218194	0.206762	0.274223	0.276634	0.303202	0.396149	0.439447	0.387221	0.378574	0.407092	0.324475	0.588427	0.435915	0.563947	0.433665
0.0347492	0.039014	0.0348105	0.0975564	0.0873655	0.112166	0.113753	0.0802996	0.309944	0.473626	0.586617	0.568994	0.703369	0.370392	0.409097	0.5214	0.39239	0.442466	0.491625	0.374369	0.396195	0.199075	0.542243	0.478737	0.364847	0.527311	0.24759		0.175215	0.309542	0.0675561	0.157255	0.143071	0.212064	0.0810975	0.276628	0.217015	0.365169	0.271609	0.35479	0.400398	0.445297	0.41831	0.403895	0.424562	0.350733	0.459616	0.418849	0.577653	0.442346
0.0161195	0.0225145	0.0459799	0.0944578	0.0644876	0.0345874	0.0847425	0.0897783	0.307376	0.409696	0.515961	0.642185	0.455811	0.319789	0.282099	0.398431	0.398433	0.450679	0.574184	0.461524	0.311835	0.449731	0.615723	0.683314	0.516827	0.511788	0.241945		0.208755	0.240193	0.236094	0.12595	0.181504	0.201616	0.152989	0.250534	0.212757	0.400714	0.336097	0.299657	0.368043	0.473332	0.374514	0.362054	0.397708	0.365876	0.390531	0.42371	0.464248	0.506007
0.025025	0.0190473	0.0384037	0.109862	0.0973706	0.0411004	0.103095	0.0882142	0.304109	0.425447	0.533187	0.55538	0.603058	0.43311	0.291346	0.568136	0.387807	0.44495	0.549528	0.447766	0.406216	0.28708	0.46952	0.667554	0.328769	0.523978	0.250941		0.152367	0.26463	0.117353	0.0391617	0.16677	0.218664	0.155186	0.255055	0.234656	0.317255	0.27344	0.351391	0.392583	0.476739	0.408661	0.372867	0.391195	0.347064	0.530378	0.461929	0.531256	0.568255
0.0201838	0.0225933	0.0351553	0.0628693	0.0630504	0.0309109	0.097518	0.0858871	0.323324	0.431938	0.565489	0.630451	0.45521	0.35101	0.264502	0.52121	0.33887	0.44564	0.547878	0.411917	0.334393	0.48192	0.58594	0.704587	0.381272	0.575243	0.231037		0.153107	0.262744	0.23232	0.199637	0.146991	0.216871	0.162759	0.255826	0.244279	0.267159	0.334896	0.250526	0.40342	0.455089	0.423495	0.35562	0.404825	0.365111	0.579734	0.40236	0.517154	0.396943
0.0281242	0.0207206	0.0438987	0.0729818	0.0618013	0.0297138	0.0747528	0.0899434	0.309597	0.451601	0.494758	0.714155	0.496463	0.364024	0.271536	0.379569	0.380702	0.418282	0.520275	0.484521	0.241946	0.430555	0.574175	0.698751	0.545679	0.529354	0.272121		0.199344	0.245363	0.274276	0.160561	0.139219	0.186011	0.209559	0.321452	0.236989	0.373863	0.28412	0.397919	0.353992	0.476179	0.399255	0.309348	0.392931	0.353295	0.426794	0.470518	0.327805	0.485447
0.0237289	0.0222855	0.0323002	0.0998255	0.126445	0.029781	0.0964195	0.0816765	0.322871	0.514811	0.633386	0.640024	0.673697	0.434982	0.299461	0.432856	0.346061	0.417939	0.46146	0.344328	0.327676	0.226477	0.438574	0.670758	0.470724	0.572262	0.259191		0.176174	0.28122	0.243006	0.0690227	0.176173	0.225777	0.146889	0.275679	0.227682	0.306776	0.189278	0.290263	0.406492	0.509352	0.408708	0.354852	0.369409	0.362627	0.51705	0.529503	0.466731	0.524485
0.0320049	0.042349	0.0486519	0.0976741	0.0598664	0.0460188	0.0962409	0.0801421	0.283297	0.472476	0.609958	0.712133	0.628826	0.298313	0.240525	0.498984	0.349224	0.448297	0.495519	0.347693	0.239215	0.2735	0.641821	0.713456	0.404776	0.570634	0.268406		0.172356	0.274415	0.0356948	0.0463442	0.10549	0.254994	0.0410342	0.275313	0.213739	0.326828	0.260279	0.385471	0.375731	0.425443	0.445104	0.400072	0.398899	0.364482	0.500817	0.465306	0.578834	0.577925
0.0237263	0.0491499	0.0401003	0.0881681	0.10954	0.102654	0.0748177	0.0905587	0.281733	0.503963	0.565636	0.70525	0.587945	0.490103	0.372049	0.5337	0.355591	0.437878	0.472311	0.385214	0.254649	0.323887	0.400357	0.525297	0.391482	0.553851	0.280389		0.13418	0.288004	0.049751	0.213863	0.135139	0.229496	0.222053	0.228509	0.224318	0.309415	0.307411	0.359402	0.422748	0.432738	0.399033	0.301028	0.376711	0.363496	0.556405	0.404585	0.590847	0.36339
0.116296	0.0394833	0.0487692	0.110853	0.0373202	0.0449094	0.111922	0.115011	0.329165	0.722583	0.529033	0.713937	0.610205	0.351482	0.252328	0.459466	0.473061	0.448941	0.161122	0.431484	0.237293	0.278942	0.611197	0.702763	0.428613	0.411928	0.221893		0.168696	0.266278	0.302383	0.249767	0.148939	0.206263	0.101165	0.2322	0.240574	0.224921	0.334429	0.309749	0.401434	0.450704	0.377671	0.406954	0.376319	0.356764	0.606383	0.399293	0.387867	0.348799
0.0260352	0.0407177	0.0410186	0.0747984	0.0512038	0.0425214	0.0782293	0.0810593	0.35396	0.51133	0.546732	0.693847	0.56095	0.362242	0.24256	0.440908	0.367126	0.407291	0.462635	0.41255	0.265135	0.364252	0.586554	0.714919	0.480862	0.551815	0.238749		0.194822	0.267056	0.17738	0.204974	0.139184	0.197775	0.136455	0.276174	0.198785	0.391295	0.392978	0.25421	0.402397	0.454404	0.405771	0.357898	0.402605	0.364229	0.413883	0.339966	0.56841	0.392629
0.0191647	0.0156867	0.0453055	0.0785166	0.0493074	0.074542	0.0988702	0.10047	0.308219	0.400335	0.511711	0.65289	0.53362	0.377707	0.287441	0.551858	0.360854	0.436828	0.5805	0.472602	0.301805	0.387863	0.572986	0.638017	0.349272	0.538676	0.254953		0.125375	0.319917	0.0441503	0.179216	0.167087	0.208566	0.200518	0.210839	0.22341	0.326634	0.160353	0.369233	0.330559	0.39562	0.402635	0.341712	0.409607	0.361076	0.547991	0.51973	0.586617	0.490225
0.0272072	0.0414477	0.0416688	0.10201	0.0527829	0.0473774	0.10789	0.0843651	0.316809	0.530761	0.625802	0.57093	0.60969	0.379406	0.347151	0.476261	0.362701	0.429852	0.442032	0.33275	0.387401	0.2883	0.567811	0.605472	0.415849	0.552934	0.253339		0.145188	0.268856	0.0901594	0.209248	0.177023	0.220733	0.169821	0.258619	0.247337	0.289764	0.377999	0.334898	0.392174	0.483121	0.401874	0.33761	0.381027	0.360806	0.565048	0.353145	0.574943	0.398579
0.036232	0.0348638	0.0445798	0.10971	0.0610556	0.0465623	0.104492	0.0967695	0.317214	0.55539	0.559651	0.646912	0.62353	0.297572	0.282554	0.575328	0.382962	0.426459	0.408378	0.405485	0.308508	0.26676	0.641372	0.670884	0.32018	0.520269	0.256327		0.157116	0.321004	0.204601	0.0440083	0.167016	0.179385	0.165624	0.249122	0.230625	0.331391	0.213699	0.316578	0.397645	0.440718	0.317867	0.390477	0.415858	0.376054	0.511493	0.465296	0.478821	0.558347
0.0723336	0.0307437	0.0371928	0.0915778	0.0766433	0.0440117	0.101914	0.0946989	0.305097	0.731301	0.50482	0.671818	0.588909	0.385274	0.254021	0.604808	0.359091	0.399744	0.196366	0.464437	0.29099	0.319513	0.538083	0.701968	0.293278	0.54621	0.295158		0.063201	0.281713	0.0131794	0.20527	0.157381	0.217445	0.11898	0.280327	0.22171	0.30854	0.301748	0.383432	0.350447	0.430204	0.408758	0.383922	0.41394	0.347278	0.628259	0.416539	0.603389	0.444283
0.0245103	0.0283816	0.0359884	0.104325	0.149719	0.0217904	0.103705	0.0882591	0.302673	0.425598	0.606916	0.608362	0.505394	0.420903	0.266418	0.555805	0.423303	0.454785	0.549892	0.364703	0.355649	0.390281	0.429378	0.711791	0.34049	0.488438	0.242542		0.21137	0.288691	0.0746958	0.237684	0.154347	0.202332	0.205897	0.271135	0.214605	0.231488	0.307394	0.334979	0.33036	0.468884	0.364771	0.327861	0.408433	0.334242	0.557142	0.403915	0.590325	0.431956
0.0181593	0.0319347	0.0455224	0.0896246	0.0631063	0.0546787	0.117454	0.0867918	0.319185	0.393808	0.510788	0.693258	0.663767	0.35195	0.285368	0.541927	0.354236	0.433179	0.588033	0.457277	0.261219	0.246608	0.584944	0.659953	0.340619	0.558973	0.247636		0.178106	0.278155	0.338319	0.165859	0.186556	0.201638	0.162402	0.2345	0.222959	0.362671	0.300089	0.210013	0.378841	0.52474	0.371894	0.389159	0.412874	0.342135	0.459223	0.421756	0.451668	0.4553
0.108894	0.0390483	0.050346	0.0920699	0.0453061	0.0481039	0.09819	0.0976747	0.284181	0.749693	0.583686	0.672844	0.59269	0.269416	0.293871	0.430654	0.340108	0.416618	0.141413	0.377265	0.27681	0.315241	0.685277	0.658026	0.471156	0.562217	0.299201		0.19253	0.235926	0.265439	0.0500549	0.129156	0.181102	0.128738	0.286426	0.236275	0.313037	0.27711	0.315439	0.368581	0.431157	0.374924	0.39045	0.361303	0.377447	0.494433	0.486964	0.419122	0.581364
0.0210025	0.0290858	0.0430004	0.0900685	0.0512951	0.0877244	0.122661	0.0844091	0.321946	0.340868	0.573021	0.587801	0.694233	0.379301	0.453991	0.578245	0.376803	0.447863	0.638129	0.397894	0.369199	0.215699	0.569404	0.458285	0.299093	0.538788	0.230191		0.156504	0.27903	0.334981	0.0630669	0.15116	0.200742	0.210644	0.254076	0.223779	0.249556	0.382196	0.210441	0.388529	0.435716	0.336569	0.318502	0.388939	0.349781	0.593941	0.338774	0.454578	0.548404
0.0333897	0.0292346	0.0461242	0.0766582	0.114452	0.0446836	0.0967189	0.11009	0.302111	0.408737	0.593463	0.757671	0.568082	0.425897	0.301641	0.582029	0.396634	0.446059	0.557873	0.377302	0.196205	0.35526	0.459651	0.653675	0.321252	0.493276	0.25183		0.117267	0.22997	0.297619	0.037478	0.16262	0.209349	0.201214	0.257372	0.255503	0.281	0.446979	0.292078	0.401228	0.402958	0.41785	0.336999	0.384197	0.389517	0.601733	0.323051	0.410302	0.561294
0.100627	0.0299018	0.0409565	0.123996	0.0719399	0.0704043	0.107605	0.0967307	0.297627	0.748593	0.461325	0.644434	0.671507	0.315572	0.403707	0.456646	0.406958	0.45041	0.15078	0.508773	0.314609	0.204497	0.612488	0.525889	0.435749	0.496311	0.251963		0.179102	0.264962	0.268056	0.179513	0.184734	0.183037	0.133701	0.304144	0.221251	0.40427	0.290788	0.271606	0.386022	0.401397	0.399781	0.361919	0.369505	0.373908	0.416628	0.44425	0.460338	0.434466
0.017873	0.0286756	0.0322096	0.0746136	0.144454	0.0450924	0.114894	0.101396	0.275544	0.484864	0.565073	0.733381	0.486204	0.461552	0.368498	0.494546	0.427621	0.441009	0.497263	0.406251	0.23441	0.439183	0.393994	0.586409	0.390559	0.470983	0.283447		0.155155	0.266981	0.32026	0.111719	0.149937	0.208662	0.177749	0.293103	0.248929	0.291686	0.399888	0.32591	0.367508	0.459627	0.44461	0.332146	0.397296	0.354229	0.553158	0.333131	0.35383	0.520773
0.073753	0.0248363	0.0363889	0.114979	0.0565804	0.0270691	0.0981446	0.100734	0.30162	0.619978	0.561158	0.671283	0.531121	0.385905	0.274553	0.52882	0.414742	0.404178	0.306269	0.414005	0.292328	0.3539	0.557515	0.698378	0.373036	0.484523	0.294202		0.176079	0.25294	0.126267	0.0591594	0.187568	0.191662	0.0917699	0.263844	0.233668	0.31524	0.302575	0.355429	0.375516	0.474442	0.3268	0.386841	0.408646	0.335458	0.508681	0.444485	0.518303	0.565324
0.0325857	0.0288544	0.050873	0.0735445	0.042786	0.083857	0.100185	0.10803	0.31567	0.548857	0.473066	0.668282	0.493966	0.31973	0.383278	0.540803	0.450281	0.402283	0.418557	0.49808	0.280845	0.43249	0.637484	0.532865	0.359012	0.441689	0.282047		0.134802	0.247013	0.224729	0.198759	0.151922	0.19391	0.0863738	0.23998	0.218186	0.263255	0.351579	0.255869	0.33725	0.442403	0.377911	0.40906	0.411173	0.344914	0.601944	0.401408	0.519402	0.463991
0.0163802	0.0559767	0.0525279	0.099003	0.0337281	0.0745157	0.112969	0.104383	0.31281	0.419922	0.577859	0.685612	0.665106	0.32695	0.34447	0.536558	0.393595	0.438316	0.563698	0.366164	0.261861	0.235891	0.639322	0.581014	0.350474	0.502022	0.248875		0.148033	0.299814	0.163163	0.171782	0.146115	0.236717	0.127001	0.311496	0.222605	0.315723	0.205776	0.316962	0.340142	0.42714	0.465735	0.381917	0.408271	0.326274	0.536244	0.49441	0.519875	0.488075
0.0228381	0.0241974	0.0443461	0.0629861	0.0447932	0.052142	0.0936499	0.0891527	0.359023	0.441334	0.537024	0.616074	0.55141	0.330914	0.289454	0.593788	0.371798	0.453377	0.535828	0.438779	0.339579	0.385604	0.624293	0.658404	0.312563	0.539049	0.1876		0.16391	0.281536	0.0884631	0.12636	0.185418	0.202455	0.215993	0.290899	0.22435	0.376904	0.359976	0.342003	0.366602	0.503312	0.355832	0.317581	0.385944	0.379388	0.459185	0.358488	0.569534	0.507038
0.0325496	0.039643	0.0365869	0.0668182	0.0260446	0.0468629	0.0796681	0.106829	0.299114	0.419984	0.603034	0.602166	0.475268	0.343472	0.340031	0.374141	0.35381	0.449659	0.547466	0.357323	0.361247	0.457914	0.630484	0.613106	0.546191	0.539361	0.251227		0.144004	0.249127	0.309099	0.0454624	0.154874	0.212958	0.158871	0.295868	0.233327	0.279313	0.383443	0.255888	0.394573	0.414921	0.375151	0.35572	0.393765	0.360825	0.576683	0.36743	0.435013	0.559965
0.0154064	0.0156729	0.0385638	0.0941401	0.106184	0.0550596	0.100426	0.103592	0.307321	0.418949	0.537908	0.680897	0.661796	0.448483	0.275243	0.51335	0.408838	0.429018	0.565644	0.44642	0.280539	0.244064	0.445333	0.669697	0.386223	0.48757	0.26366		0.227599	0.268653	0.281833	0.041642	0.13827	0.21411	0.192073	0.270486	0.250273	0.39127	0.364561	0.264723	0.377946	0.425282	0.396302	0.356818	0.399088	0.338271	0.381131	0.366787	0.453445	0.580412
0.0231097	0.0232658	0.0367544	0.0758465	0.099956	0.0541245	0.100205	0.0941061	0.304026	0.477797	0.544129	0.567346	0.647641	0.384004	0.279392	0.542153	0.381035	0.450635	0.499093	0.432605	0.3959	0.276512	0.51604	0.666484	0.357642	0.524859	0.245339		0.204691	0.238396	0.1319	0.204881	0.144786	0.179727	0.149542	0.254677	0.215754	0.280635	0.246273	0.322081	0.368775	0.449595	0.379549	0.354739	0.386796	0.365768	0.514674	0.515331	0.54602	0.426345
0.0159776	0.0188786	0.0444324	0.0855978	0.115096	0.0526265	0.103147	0.0786891	0.314866	0.364013	0.466734	0.645872	0.526267	0.502464	0.337209	0.548098	0.329989	0.419158	0.620009	0.514388	0.309696	0.388136	0.38244	0.610164	0.348755	0.591322	0.265976		0.146422	0.251733	0.190712	0.192506	0.164023	0.201965	0.0688491	0.285326	0.22849	0.327916	0.436608	0.274881	0.37549	0.437721	0.42172	0.408597	0.386351	0.362984	0.525662	0.31166	0.534407	0.432004
0.0195165	0.0383583	0.0376222	0.0963529	0.0487927	0.0287134	0.114939	0.091982	0.323165	0.358938	0.598398	0.605776	0.558229	0.291188	0.238706	0.605123	0.380024	0.450179	0.621545	0.363243	0.356602	0.345419	0.660019	0.73258	0.279938	0.527994	0.226656		0.154249	0.248527	0.27606	0.195423	0.156981	0.189921	0.212561	0.269068	0.248416	0.300018	0.316673	0.334858	0.39466	0.39754	0.384899	0.310622	0.382452	0.350235	0.545733	0.4348	0.389082	0.409917
0.019311	0.0282402	0.0425198	0.116069	0.0908333	0.0335383	0.116135	0.0819757	0.30843	0.469782	0.565492	0.688492	0.658218	0.398284	0.258382	0.583237	0.309974	0.41337	0.510907	0.406267	0.268988	0.225713	0.510883	0.70808	0.300628	0.60805	0.2782		0.154312	0.29526	0.257894	0.197443	0.179967	0.208444	0.10418	0.250655	0.237002	0.304636	0.221661	0.259958	0.425243	0.444053	0.376444	0.392398	0.375334	0.35613	0.541052	0.483078	0.482148	0.377314
0.182671	0.0371183	0.0280197	0.100836	0.0524095	0.0784557	0.10247	0.0941678	0.290608	0.530824	0.52697	0.545655	0.671527	0.27887	0.324634	0.523435	0.418334	0.462682	0.286505	0.435912	0.426325	0.227636	0.668721	0.596911	0.374095	0.487498	0.24671		0.221305	0.288817	0.154378	0.175668	0.137553	0.159519	0.210868	0.22352	0.244809	0.364031	0.351402	0.274466	0.409927	0.408515	0.348003	0.306043	0.399356	0.352255	0.414664	0.35978	0.571156	0.414405
0.0270155	0.0516004	0.0456594	0.127495	0.0479794	0.0660108	0.133787	0.105118	0.31653	0.428921	0.574117	0.692034	0.585094	0.309082	0.281642	0.561321	0.391457	0.432134	0.544064	0.374283	0.262307	0.287411	0.642939	0.652347	0.304892	0.503425	0.251337		0.166818	0.257186	0.249869	0.112034	0.15653	0.183641	0.165562	0.295933	0.231594	0.313535	0.304823	0.277284	0.361493	0.471192	0.353565	0.358909	0.41095	0.383346	0.519647	0.437991	0.472847	0.526473
0.10173	0.0465292	0.0441576	0.0829613	0.043455	0.0851767	0.0808322	0.0944173	0.321521	0.682277	0.568218	0.693189	0.583445	0.377599	0.533023	0.412566	0.343165	0.432163	0.215992	0.385253	0.262654	0.333594	0.578946	0.381801	0.506602	0.562418	0.246315		0.101372	0.26415	0.202112	0.133012	0.171519	0.195807	0.141546	0.272193	0.222899	0.285467	0.276262	0.313277	0.394053	0.461446	0.361259	0.353807	0.409468	0.363888	0.613161	0.459588	0.484611	0.472935
0.0270427	0.0351059	0.0415915	0.102524	0.0898285	0.0459391	0.105054	0.0866625	0.28434	0.419004	0.56656	0.611213	0.721435	0.458052	0.275006	0.470544	0.370099	0.433617	0.553953	0.398334	0.347195	0.176041	0.452119	0.679055	0.424403	0.543239	0.282044		0.142462	0.272322	0.144603	0.152608	0.167562	0.198406	0.19671	0.250896	0.225397	0.246446	0.273858	0.299098	0.387485	0.436706	0.418067	0.325248	0.361558	0.379797	0.611092	0.453819	0.5563	0.459907
0.0468587	0.023886	0.0317398	0.0894532	0.0339565	0.0611706	0.11489	0.117754	0.294959	0.551596	0.517332	0.59123	0.607573	0.314198	0.251493	0.445778	0.358895	0.432309	0.401545	0.458782	0.37703	0.302973	0.651845	0.687336	0.439331	0.523352	0.272732		0.0903717	0.314757	0.261876	0.0492213	0.155666	0.180732	0.171752	0.275148	0.242783	0.317112	0.255797	0.307016	0.378943	0.44248	0.450419	0.344746	0.357643	0.396082	0.592516	0.429446	0.431108	0.571836
0.0333172	0.0308489	0.0340702	0.108688	0.064501	0.0240997	0.0920463	0.0939621	0.316193	0.526036	0.587463	0.57063	0.542242	0.382457	0.248866	0.609113	0.328456	0.413996	0.440646	0.381688	0.3953	0.34907	0.553042	0.727034	0.29884	0.577582	0.269812		0.0982444	0.278497	0.121942	0.147386	0.149951	0.200823	0.134933	0.287417	0.223416	0.278713	0.364169	0.320572	0.353861	0.43444	0.41714	0.369135	0.414996	0.366897	0.623043	0.357334	0.557487	0.498753
0.0621302	0.0458536	0.0402604	0.122696	0.0325939	0.0453195	0.106786	0.0795306	0.282189	0.690515	0.693771	0.688549	0.635502	0.327653	0.253752	0.647317	0.344034	0.451481	0.247355	0.260375	0.27119	0.241802	0.639753	0.700929	0.245896	0.576435	0.26633		0.1092	0.273146	0.330031	0.0490696	0.139418	0.186832	0.156159	0.246086	0.238638	0.269187	0.239832	0.30088	0.404445	0.410251	0.372634	0.38705	0.380266	0.343721	0.621613	0.487022	0.369089	0.546485
0.0229006	0.0293452	0.0450224	0.0791039	0.113607	0.0391354	0.117202	0.102099	0.318022	0.4493	0.621411	0.676126	0.55008	0.525699	0.291391	0.515245	0.340769	0.415781	0.5278	0.349244	0.278852	0.370816	0.360694	0.669474	0.367553	0.557132	0.266197		0.124887	0.254688	0.148684	0.228305	0.162434	0.190954	0.153001	0.259735	0.236041	0.317913	0.307149	0.29123	0.436328	0.434417	0.346825	0.359259	0.374257	0.374197	0.557199	0.438163	0.560087	0.335367
0.0259698	0.0246901	0.0425244	0.0745755	0.0544405	0.0461661	0.116942	0.103608	0.313669	0.456093	0.550257	0.646889	0.564455	0.328188	0.317534	0.649908	0.367528	0.442998	0.517937	0.425053	0.310586	0.360969	0.617371	0.6363	0.23315	0.528864	0.243334		0.179213	0.271241	0.077858	0.131596	0.147304	0.197694	0.164232	0.262022	0.242303	0.238834	0.298422	0.355563	0.361564	0.417138	0.354983	0.33727	0.386717	0.414861	0.581953	0.430337	0.566579	0.506839
0.020998	0.0155623	0.0469979	0.0933333	0.0255411	0.0420128	0.0838555	0.0967989	0.279149	0.316971	0.475037	0.718106	0.605073	0.286241	0.22557	0.379138	0.365599	0.43013	0.662031	0.509401	0.234897	0.301594	0.688218	0.732417	0.537007	0.537602	0.290722		0.148544	0.290884	0.205888	0.229742	0.119619	0.225473	0.164803	0.310451	0.211193	0.28757	0.238576	0.297844	0.417424	0.409742	0.406138	0.350696	0.419899	0.356284	0.563885	0.47054	0.496267	0.352834
0.01654	0.032619	0.0532046	0.106942	0.0768639	0.0999885	0.109853	0.0878858	0.288816	0.491247	0.500808	0.720596	0.667816	0.422954	0.523571	0.689354	0.362018	0.45564	0.492213	0.466573	0.226199	0.225242	0.500182	0.376441	0.200793	0.550096	0.255544		0.205173	0.27408	0.161294	0.206484	0.144835	0.209238	0.171798	0.225376	0.225023	0.417411	0.408685	0.255764	0.298735	0.434338	0.40548	0.357128	0.383603	0.358832	0.377416	0.317235	0.582942	0.49478
0.0173324	0.0256032	0.0342883	0.102066	0.0914006	0.0539843	0.0808085	0.0850109	0.298289	0.388538	0.576278	0.615192	0.614204	0.478091	0.312424	0.39175	0.339965	0.442128	0.594129	0.398119	0.35052	0.28373	0.430509	0.633592	0.527441	0.575024	0.259583		0.167693	0.251206	0.273016	0.157594	0.205142	0.208438	0.156511	0.269783	0.208307	0.279234	0.373551	0.289644	0.374217	0.498859	0.380718	0.356265	0.386326	0.336098	0.553072	0.375243	0.43734	0.468189
0.0174829	0.0337285	0.0465562	0.0928616	0.0578485	0.0585907	0.119224	0.0853215	0.308134	0.432984	0.564145	0.706029	0.651341	0.393067	0.264989	0.392517	0.364608	0.450115	0.549533	0.402127	0.247414	0.255798	0.549084	0.67642	0.488259	0.550071	0.241751		0.127412	0.276107	0.323161	0.0680884	0.149614	0.222302	0.160196	0.252682	0.222272	0.262603	0.1753	0.236969	0.372133	0.440185	0.412812	0.356577	0.392976	0.367509	0.609985	0.548593	0.43987	0.559778
0.0198408	0.0422181	0.0382191	0.108654	0.0328112	0.0329842	0.110788	0.0752171	0.306534	0.32311	0.6298	0.677374	0.631145	0.320594	0.265116	0.647459	0.369973	0.440257	0.657049	0.327982	0.284407	0.2602	0.646595	0.701899	0.241753	0.55481	0.253209		0.212431	0.275336	0.192606	0.207831	0.16861	0.209765	0.19968	0.213679	0.23786	0.362438	0.261223	0.249633	0.436608	0.453076	0.43727	0.343006	0.406677	0.369865	0.42513	0.463442	0.55776	0.355561
0.0241049	0.0251298	0.0524408	0.0743392	0.0881532	0.0403916	0.0732155	0.0943322	0.315866	0.517396	0.618948	0.73578	0.60264	0.386614	0.251675	0.467525	0.381696	0.416921	0.458499	0.355922	0.211779	0.323021	0.525232	0.707933	0.45926	0.523972	0.267212		0.212782	0.257307	0.203326	0.0930216	0.147756	0.202983	0.0977064	0.24121	0.22313	0.344553	0.386802	0.273178	0.402119	0.47845	0.447879	0.405425	0.430067	0.358181	0.442666	0.355892	0.523496	0.504859
0.0210607	0.01781	0.0293473	0.0888404	0.059653	0.124056	0.106362	0.10653	0.332004	0.351996	0.516729	0.657112	0.675884	0.419531	0.445351	0.59378	0.363134	0.44813	0.626943	0.465461	0.31354	0.235275	0.520815	0.430593	0.299858	0.530337	0.219866		0.0945576	0.319474	0.249406	0.182964	0.125575	0.193246	0.164867	0.280933	0.212791	0.272428	0.208699	0.259907	0.414325	0.431516	0.357127	0.366271	0.397754	0.372473	0.633014	0.471827	0.490687	0.40271
0.0164161	0.0362395	0.0341366	0.0744926	0.101667	0.0491549	0.102702	0.0975923	0.277489	0.425227	0.510111	0.706174	0.433897	0.513706	0.283466	0.485534	0.349138	0.426338	0.558357	0.45365	0.259689	0.491611	0.384627	0.667379	0.411764	0.55327	0.296173		0.161511	0.238049	0.305518	0.0363904	0.199136	0.234053	0.192076	0.326327	0.227748	0.354478	0.225757	0.341509	0.384489	0.474284	0.460497	0.33891	0.409731	0.355412	0.484011	0.536193	0.352974	0.57912
0.0223638	0.0319784	0.0357316	0.080461	0.111953	0.0311293	0.123638	0.0944198	0.312403	0.499622	0.476196	0.730149	0.492739	0.414112	0.23625	0.422142	0.385443	0.411302	0.478014	0.491825	0.23412	0.4268	0.473935	0.732621	0.45422	0.520137	0.276295		0.14066	0.23038	0.315508	0.215461	0.159896	0.180971	0.142641	0.309201	0.21905	0.295726	0.466041	0.276993	0.38713	0.455418	0.364195	0.383541	0.369097	0.354425	0.563614	0.303579	0.407499	0.397409
0.0287332	0.0159119	0.0439225	0.0901758	0.0768138	0.133402	0.0991993	0.0926181	0.296918	0.522817	0.49157	0.667513	0.549937	0.408213	0.534946	0.547102	0.372369	0.438155	0.44845	0.492518	0.288564	0.359887	0.514973	0.331652	0.353698	0.535013	0.264927		0.159158	0.295603	0.225351	0.232864	0.170676	0.165675	0.192505	0.296375	0.223594	0.270155	0.281018	0.258022	0.433781	0.425924	0.352926	0.321953	0.380303	0.358676	0.570687	0.423379	0.516627	0.333355
0.0206699	0.0322106	0.0427904	0.0937969	0.0386021	0.0663738	0.0925274	0.0713969	0.324043	0.365832	0.503489	0.761307	0.701329	0.359095	0.386501	0.44021	0.374528	0.464283	0.613498	0.4643	0.195903	0.204875	0.602303	0.547125	0.467262	0.554076	0.211674		0.143091	0.261129	0.287521	0.130216	0.160524	0.199709	0.0909907	0.253532	0.228637	0.288126	0.244103	0.207541	0.393642	0.4526	0.376376	0.402936	0.400054	0.369401	0.568782	0.494768	0.504938	0.476142
0.0289448	0.028957	0.0340361	0.0729724	0.0858202	0.066254	0.125087	0.0845218	0.325903	0.565464	0.558285	0.551619	0.499777	0.431637	0.297103	0.468858	0.340282	0.438479	0.405591	0.412758	0.414345	0.427251	0.482542	0.636643	0.406055	0.575196	0.235619		0.1712	0.279223	0.0316976	0.197916	0.148805	0.164943	0.125399	0.268144	0.220152	0.36634	0.26061	0.374025	0.366811	0.466562	0.352089	0.379708	0.43058	0.347459	0.46246	0.460167	0.594278	0.435273
0.0142117	0.0287085	0.0393901	0.0887335	0.131922	0.0483419	0.0887274	0.0998379	0.293417	0.490724	0.543745	0.581753	0.535051	0.452695	0.283776	0.454964	0.397116	0.447637	0.495064	0.427546	0.378857	0.376216	0.415383	0.667883	0.456309	0.503046	0.258946		0.173455	0.263047	0.0907386	0.179946	0.129319	0.180385	0.17961	0.216245	0.225467	0.380781	0.309838	0.328356	0.375063	0.439493	0.370528	0.333478	0.394067	0.340543	0.445764	0.427116	0.580906	0.444992
0.0246201	0.0150892	0.0310807	0.100676	0.0395576	0.0755598	0.116811	0.0849619	0.320729	0.46782	0.453707	0.655005	0.566007	0.313325	0.289181	0.590511	0.349929	0.440433	0.50756	0.531204	0.313914	0.333317	0.647118	0.635259	0.292678	0.56511	0.238838		0.149701	0.27214	0.328809	0.151843	0.163447	0.21322	0.167971	0.300065	0.239556	0.373018	0.258476	0.270136	0.398925	0.442669	0.427514	0.369289	0.355458	0.387939	0.477281	0.469383	0.401055	0.449232
0.0218746	0.0436872	0.0372846	0.0900256	0.0508648	0.0365218	0.0984626	0.102598	0.305399	0.379131	0.59163	0.644621	0.558037	0.373264	0.257447	0.46976	0.387492	0.455019	0.598994	0.364682	0.318094	0.351937	0.575871	0.706031	0.431777	0.50991	0.239582		0.183459	0.255684	0.251154	0.225143	0.173073	0.195005	0.15846	0.256826	0.20975	0.353152	0.261014	0.293395	0.400473	0.441805	0.401042	0.362207	0.377155	0.376768	0.463389	0.483302	0.455451	0.374384
0.0233829	0.0337766	0.0424906	0.0976583	0.0507506	0.0413756	0.107096	0.0950248	0.303495	0.527996	0.636037	0.603283	0.583444	0.377526	0.304493	0.424013	0.364994	0.458607	0.448621	0.330187	0.354226	0.318897	0.571724	0.654131	0.46889	0.539981	0.237897		0.149073	0.293382	0.113503	0.155699	0.169432	0.188425	0.11979	0.249608	0.245894	0.239085	0.273603	0.315084	0.361594	0.460304	0.379861	0.376449	0.366284	0.340376	0.611842	0.433015	0.571413	0.482708
0.0314673	0.0292596	0.0453247	0.0892205	0.0941914	0.0464523	0.0969132	0.0956228	0.277928	0.484955	0.48831	0.651565	0.545185	0.502162	0.283942	0.368858	0.360753	0.442885	0.483577	0.482431	0.303111	0.365595	0.403646	0.669606	0.534228	0.543624	0.279187		0.14263	0.262745	0.150953	0.062374	0.164769	0.173932	0.194256	0.295217	0.230577	0.249895	0.273865	0.302668	0.378717	0.489893	0.343457	0.34754	0.40859	0.382805	0.607475	0.46339	0.546379	0.558909
0.0328354	0.0285074	0.0374721	0.0811391	0.0906643	0.157272	0.0882747	0.0909115	0.307232	0.533001	0.578867	0.638076	0.531235	0.450519	0.670475	0.492345	0.366946	0.434394	0.434163	0.392626	0.324452	0.387626	0.458817	0.172253	0.41938	0.542143	0.258374		0.21894	0.22139	0.123087	0.0584508	0.196721	0.205807	0.162481	0.297381	0.230106	0.377569	0.428057	0.322645	0.376281	0.386704	0.373889	0.341391	0.407517	0.351548	0.403491	0.350553	0.554268	0.565268
0.0189122	0.0269153	0.0526994	0.092169	0.0642132	0.0398661	0.0993996	0.0955074	0.320115	0.40885	0.559028	0.683583	0.557877	0.347337	0.262284	0.496782	0.38795	0.412774	0.572238	0.414057	0.263717	0.349954	0.588449	0.69785	0.403818	0.516542	0.267111		0.176731	0.29561	0.112244	0.036737	0.143539	0.177612	0.158603	0.270758	0.222977	0.423274	0.261142	0.348496	0.396328	0.459967	0.343019	0.380432	0.38238	0.350078	0.399994	0.443247	0.53926	0.566936
0.0280678	0.0385318	0.0388721	0.0659827	0.17058	0.0444872	0.121815	0.0955797	0.315213	0.389907	0.496223	0.595599	0.560872	0.515883	0.276288	0.573277	0.432318	0.41739	0.582025	0.465245	0.365528	0.373145	0.313537	0.679225	0.304908	0.472102	0.267397		0.109165	0.242226	0.109468	0.0635226	0.155698	0.202838	0.137043	0.228949	0.230297	0.265234	0.393911	0.335444	0.39507	0.42669	0.443351	0.379675	0.404614	0.348805	0.625602	0.363864	0.555088	0.541407
0.0291755	0.0289755	0.0436424	0.0709452	0.065381	0.0457658	0.0930059	0.0919601	0.312187	0.519814	0.538197	0.707182	0.548437	0.383239	0.276043	0.525778	0.348769	0.451067	0.451011	0.432827	0.249175	0.380618	0.55138	0.678191	0.381216	0.559271	0.236746		0.0881535	0.310145	0.293494	0.0589579	0.151541	0.178037	0.176521	0.230202	0.241791	0.247903	0.23049	0.246583	0.380158	0.449316	0.355885	0.352089	0.405699	0.377996	0.663943	0.459366	0.459924	0.560884
0.0280176	0.0369849	0.0386291	0.096653	0.126758	0.0310144	0.0979556	0.103293	0.346337	0.477735	0.580576	0.682455	0.636136	0.454851	0.267785	0.469806	0.443616	0.436696	0.494247	0.382439	0.278916	0.267211	0.418392	0.701201	0.432238	0.453091	0.216967		0.118283	0.294766	0.149746	0.199644	0.167403	0.224255	0.218065	0.272276	0.22581	0.295523	0.284022	0.309503	0.431475	0.468512	0.443621	0.336031	0.381608	0.353453	0.586195	0.421212	0.54075	0.368881
0.025049	0.0380727	0.0327572	0.131633	0.0990443	0.0414273	0.113435	0.102452	0.283453	0.393853	0.575239	0.570984	0.540313	0.414553	0.277404	0.61756	0.374055	0.440228	0.581098	0.386689	0.396259	0.328054	0.486402	0.681169	0.269005	0.523494	0.276319		0.177136	0.271143	0.268981	0.193224	0.181438	0.177023	0.153684	0.278234	0.234978	0.398822	0.391652	0.199714	0.352318	0.499022	0.372712	0.331007	0.386613	0.354905	0.424042	0.337205	0.531305	0.454457
0.0271172	0.0172745	0.0376079	0.103616	0.0972237	0.049835	0.0991898	0.0968204	0.303413	0.580186	0.504453	0.679124	0.652541	0.455867	0.280587	0.564105	0.378272	0.473689	0.392697	0.478273	0.283268	0.243844	0.44691	0.669578	0.336705	0.524907	0.222898		0.179791	0.286259	0.294593	0.112097	0.138619	0.192972	0.13125	0.291147	0.237429	0.406037	0.331569	0.304487	0.38713	0.432456	0.394605	0.38475	0.375935	0.353915	0.414172	0.382173	0.40092	0.500773
0.0272028	0.0553752	0.0375363	0.119579	0.0356006	0.0822125	0.0968336	0.0849495	0.3148	0.415169	0.567158	0.621421	0.639124	0.308384	0.399242	0.514267	0.410238	0.431936	0.557628	0.377467	0.341042	0.241297	0.656015	0.518546	0.388899	0.504812	0.253264		0.159256	0.252177	0.299051	0.0401065	0.152008	0.18255	0.194489	0.267291	0.24091	0.312462	0.381271	0.305336	0.400887	0.430444	0.326888	0.305519	0.387844	0.353921	0.528282	0.366552	0.395612	0.559007
0.0228884	0.0252294	0.038244	0.0740315	0.0715218	0.0314607	0.116117	0.0830949	0.309768	0.441749	0.511913	0.643159	0.530509	0.398675	0.241242	0.452289	0.3155	0.428868	0.535362	0.462858	0.318597	0.395459	0.529803	0.727297	0.431594	0.601405	0.261365		0.193415	0.293118	0.252066	0.154083	0.118132	0.166349	0.203398	0.261689	0.23174	0.42271	0.273088	0.316394	0.357005	0.437313	0.331918	0.332656	0.366636	0.356243	0.383875	0.433793	0.43154	0.488912
0.0170438	0.0174283	0.0439688	0.112683	0.060486	0.0512193	0.099943	0.095952	0.333773	0.430914	0.502471	0.678118	0.6793	0.295222	0.321157	0.535875	0.40602	0.42981	0.552042	0.480101	0.277913	0.208017	0.644292	0.627624	0.364182	0.498028	0.236417		0.135441	0.240695	0.297594	0.0690031	0.139175	0.198638	0.173981	0.287623	0.244887	0.254735	0.386317	0.276367	0.406936	0.423801	0.388691	0.337999	0.415559	0.355918	0.609825	0.372988	0.426039	0.524061
0.130655	0.0257175	0.0308933	0.0613963	0.158298	0.0514012	0.093241	0.0711631	0.344892	0.642709	0.492688	0.612004	0.571099	0.523202	0.266492	0.444897	0.288657	0.418032	0.226637	0.481594	0.357102	0.367505	0.3185	0.682106	0.461862	0.64018	0.237076		0.174639	0.259681	0.0492115	0.0745084	0.14333	0.214044	0.0900044	0.239015	0.246092	0.240129	0.280025	0.351744	0.395824	0.43883	0.503533	0.402734	0.41137	0.355316	0.585232	0.460294	0.599045	0.529668
0.0170096	0.0335543	0.0342049	0.0861414	0.0474087	0.0516411	0.111683	0.0913657	0.302657	0.402884	0.515159	0.621588	0.733252	0.346118	0.250281	0.421313	0.372286	0.437238	0.580107	0.451287	0.344207	0.180607	0.606474	0.698078	0.467004	0.536348	0.260105		0.204525	0.25399	0.239116	0.237757	0.130458	0.196792	0.145254	0.250637	0.21828	0.470481	0.346792	0.191853	0.316548	0.450769	0.351727	0.369689	0.399648	0.358109	0.324993	0.399218	0.56903	0.445695
0.120906	0.0444094	0.0430627	0.0862981	0.0439443	0.0334559	0.0977124	0.0933858	0.316064	0.625061	0.690835	0.641412	0.68718	0.333866	0.29012	0.56259	0.366498	0.425194	0.254033	0.264756	0.315526	0.226522	0.622189	0.676424	0.339697	0.540116	0.258742		0.175747	0.254365	0.269212	0.202145	0.157986	0.170865	0.181916	0.260522	0.226055	0.366663	0.350516	0.283872	0.376617	0.465372	0.332941	0.33258	0.37884	0.352749	0.45759	0.395119	0.446916	0.421238
0.0246699	0.0338014	0.0631056	0.0912957	0.0571701	0.0298379	0.117963	0.0746171	0.318945	0.392087	0.508315	0.728622	0.520894	0.326255	0.246289	0.553228	0.346057	0.440767	0.583243	0.457884	0.208272	0.38781	0.616575	0.723873	0.328809	0.579326	0.240288		0.162717	0.275105	0.182571	0.24947	0.162439	0.165089	0.115819	0.28862	0.202394	0.38681	0.360837	0.255831	0.361993	0.440369	0.343102	0.395158	0.410626	0.359076	0.450473	0.364058	0.561598	0.388537
0.127806	0.0299185	0.0421901	0.0991454	0.0605712	0.0748532	0.0936572	0.0960786	0.322612	0.668697	0.553636	0.670323	0.589765	0.331277	0.293062	0.473701	0.414942	0.420228	0.203497	0.416446	0.287487	0.31109	0.608151	0.632084	0.432642	0.488979	0.25716		0.178897	0.276542	0.125025	0.230801	0.120836	0.171271	0.15345	0.248315	0.228924	0.359952	0.222353	0.3114	0.434651	0.412661	0.384301	0.365878	0.383196	0.355079	0.461151	0.501105	0.563575	0.334547
0.0290209	0.0159449	0.0475686	0.112539	0.0857846	0.0430705	0.0909719	0.0951581	0.30386	0.404908	0.45864	0.556768	0.60977	0.402008	0.29123	0.479726	0.349368	0.461665	0.566071	0.525415	0.395663	0.277692	0.512208	0.665699	0.429302	0.555474	0.234474		0.204781	0.288601	0.0408144	0.184335	0.152119	0.20812	0.150074	0.285264	0.23722	0.361176	0.290531	0.387049	0.377014	0.458592	0.446814	0.375131	0.401968	0.370842	0.434042	0.420868	0.572137	0.438651
0.0266644	0.0282751	0.0371386	0.10705	0.124211	0.0338562	0.0897416	0.0944477	0.300296	0.455382	0.44466	0.648443	0.551337	0.410732	0.262999	0.552003	0.391695	0.465253	0.517954	0.527065	0.314418	0.341613	0.465056	0.703145	0.358255	0.513857	0.234451		0.221797	0.290075	0.25009	0.0467423	0.160836	0.200839	0.220234	0.262066	0.260896	0.388751	0.248205	0.228108	0.391423	0.479235	0.401009	0.318727	0.361917	0.355354	0.389452	0.46172	0.521802	0.561835
0.0224432	0.018975	0.0433169	0.0909797	0.0528809	0.0566328	0.0877017	0.0894194	0.314286	0.416503	0.598195	0.641028	0.585592	0.345723	0.325714	0.395926	0.366337	0.416603	0.561054	0.38283	0.315655	0.323429	0.601396	0.617653	0.516372	0.544243	0.269111		0.181716	0.238477	0.309099	0.210164	0.137805	0.172914	0.196773	0.261888	0.232516	0.380314	0.396248	0.231337	0.369288	0.395221	0.358657	0.324818	0.406348	0.338412	0.43797	0.365275	0.459564	0.420549
0.0289429	0.0392669	0.0397758	0.106922	0.0678187	0.0710524	0.102284	0.100523	0.314765	0.505514	0.571813	0.601038	0.66157	0.302512	0.394481	0.481836	0.385393	0.419089	0.465543	0.38892	0.359186	0.231507	0.62967	0.534467	0.41588	0.514084	0.266145		0.181077	0.277092	0.0484166	0.256283	0.137868	0.20033	0.0781297	0.215502	0.23097	0.402968	0.344356	0.371728	0.457722	0.429033	0.385126	0.412787	0.389076	0.361957	0.415955	0.378553	0.579856	0.285995
0.017139	0.0152122	0.0394424	0.0838347	0.0624154	0.0779033	0.10284	0.0816781	0.296508	0.358009	0.514358	0.671555	0.634049	0.40322	0.34596	0.496377	0.331594	0.420866	0.624852	0.47043	0.289002	0.282117	0.534364	0.576136	0.400783	0.586728	0.282627		0.113839	0.287959	0.10029	0.223809	0.127353	0.184341	0.118434	0.222119	0.2375	0.283113	0.31382	0.327664	0.439432	0.447119	0.395908	0.37573	0.39189	0.360804	0.603048	0.398221	0.572046	0.336759
0.109581	0.0167397	0.0368	0.115692	0.0440964	0.0396049	0.102564	0.0915525	0.296457	0.758592	0.576541	0.619368	0.64337	0.319944	0.276017	0.551963	0.419932	0.417509	0.131827	0.406719	0.343832	0.240938	0.635959	0.684378	0.345473	0.488515	0.286034		0.107416	0.283611	0.152427	0.113894	0.162208	0.193969	0.128711	0.293999	0.227065	0.300742	0.360793	0.319775	0.355386	0.453814	0.398811	0.405276	0.414681	0.363389	0.591841	0.355596	0.527798	0.53072
0.0233076	0.0481658	0.0342888	0.0648428	0.0911612	0.0653657	0.1069	0.105173	0.327884	0.366035	0.500105	0.622861	0.399913	0.468863	0.301376	0.553496	0.44774	0.424219	0.610657	0.451729	0.34285	0.535244	0.439976	0.633258	0.339604	0.447087	0.247897		0.131657	0.290398	0.325903	0.0318436	0.153218	0.200086	0.0829563	0.267726	0.227978	0.312281	0.283064	0.290945	0.386485	0.448956	0.446875	0.394779	0.430091	0.366319	0.556062	0.426538	0.383153	0.581672
0.033945	0.023893	0.0392184	0.0772421	0.037613	0.0612513	0.101372	0.0844047	0.311532	0.593582	0.53213	0.653765	0.608941	0.321619	0.304663	0.402982	0.354069	0.444742	0.372473	0.443977	0.307016	0.313817	0.640768	0.634085	0.495646	0.561527	0.243726		0.105104	0.274695	0.272493	0.175352	0.166881	0.166912	0.164551	0.292082	0.227603	0.281147	0.302011	0.268282	0.357694	0.446856	0.356909	0.335731	0.375655	0.386738	0.613749	0.423294	0.459226	0.466954
0.0290834	0.0240394	0.0337638	0.0818165	0.0407705	0.0579568	0.100781	0.109041	0.312481	0.342773	0.597722	0.622008	0.626531	0.341061	0.298368	0.585019	0.370906	0.435942	0.628143	0.378239	0.344228	0.291653	0.618168	0.643675	0.3142	0.520053	0.251578		0.108405	0.244085	0.177372	0.154196	0.149456	0.198885	0.143046	0.248934	0.238122	0.304293	0.294849	0.286154	0.364602	0.449686	0.40064	0.341714	0.374293	0.380763	0.587302	0.461066	0.536474	0.481202
0.0263744	0.0491247	0.0347878	0.108811	0.0752015	0.0315923	0.116943	0.0766811	0.294082	0.430378	0.597927	0.667789	0.505552	0.426057	0.231531	0.499638	0.357343	0.427375	0.543248	0.352948	0.297423	0.385638	0.498741	0.736876	0.383419	0.565976	0.278543		0.144556	0.257755	0.205102	0.210597	0.151852	0.206888	0.199987	0.251937	0.228107	0.320665	0.338368	0.279642	0.400417	0.494218	0.386409	0.339778	0.406431	0.36206	0.534779	0.403877	0.515256	0.388986
0.0190941	0.0400049	0.0407451	0.0905963	0.066737	0.0342983	0.0950301	0.108253	0.304447	0.380059	0.5589	0.652313	0.632625	0.369862	0.266026	0.41531	0.449456	0.429522	0.600847	0.401095	0.306942	0.276779	0.563401	0.699675	0.48966	0.442291	0.26603		0.189278	0.273958	0.320589	0.231183	0.148566	0.180331	0.127711	0.251855	0.247587	0.291349	0.348519	0.304619	0.273193	0.456152	0.419332	0.369834	0.385706	0.343917	0.519373	0.377522	0.374792	0.495624
0.018863	0.0300365	0.0412932	0.0792618	0.0813253	0.0495897	0.107317	0.100563	0.278332	0.396423	0.512792	0.692442	0.555319	0.41434	0.249376	0.609007	0.414463	0.44554	0.584714	0.457171	0.266265	0.365419	0.504335	0.701035	0.283677	0.484974	0.276128		0.158474	0.259734	0.258124	0.0537248	0.121529	0.215772	0.142128	0.261681	0.238616	0.373144	0.310732	0.315448	0.395391	0.430957	0.405182	0.377776	0.397316	0.349669	0.468382	0.429534	0.426428	0.550884
0.0242945	0.0228984	0.0457548	0.0947377	0.0834331	0.0354737	0.102995	0.0990559	0.293502	0.460217	0.548198	0.719585	0.559668	0.422382	0.242876	0.434091	0.408091	0.436891	0.515488	0.428904	0.23466	0.345594	0.494185	0.721651	0.462914	0.492853	0.269607		0.147111	0.29777	0.325549	0.0496984	0.158559	0.207023	0.14719	0.301959	0.226312	0.37011	0.2785	0.25602	0.398846	0.42456	0.342806	0.35541	0.407077	0.3679	0.482779	0.42373	0.418431	0.551456
0.0249183	0.0390489	0.0384737	0.0641013	0.0750769	0.0562015	0.102368	0.101888	0.301336	0.489844	0.606034	0.605457	0.352253	0.406111	0.276767	0.466409	0.398395	0.443769	0.485238	0.354917	0.356069	0.583645	0.518812	0.667031	0.431223	0.499717	0.254895		0.149469	0.0148532	0.301892	0.0469099	0.139738	0.210334	0.124355	0.270211	0.217843	0.310072	0.352753	0.2891	0.388589	0.459958	0.392464	0.370964	0.371927	0.364589	0.540459	0.632394	0.409008	0.564501
0.0184071	0.033732	0.0331553	0.101473	0.073068	0.131374	0.105004	0.084186	0.311367	0.461833	0.554204	0.635165	0.517082	0.288254	0.537878	0.500408	0.336299	0.43189	0.51976	0.412064	0.33168	0.381445	0.638678	0.330748	0.394588	0.579515	0.256743		0.123038	0.275131	0.166532	0.173193	0.15569	0.177759	0.1207	0.231809	0.210501	0.331209	0.336987	0.305349	0.38312	0.462015	0.330525	0.354468	0.372888	0.372167	0.545753	0.387883	0.528119	0.443687
0.0405082	0.0220803	0.0394651	0.0984299	0.114947	0.0505842	0.0793476	0.0877932	0.304285	0.443751	0.500537	0.639444	0.657898	0.490552	0.30302	0.558907	0.430197	0.468203	0.515741	0.477383	0.321091	0.243672	0.394501	0.646395	0.361745	0.482009	0.227512		0.173451	0.24916	0.304369	0.21676	0.152636	0.20485	0.135591	0.226012	0.208366	0.319979	0.2536	0.281406	0.344038	0.426648	0.431132	0.382354	0.397231	0.36737	0.506571	0.49724	0.414225	0.439202
0.149535	0.0351711	0.0508213	0.0985045	0.0919984	0.0338971	0.0984697	0.0668472	0.341303	0.597128	0.609069	0.701338	0.565787	0.506176	0.250597	0.538086	0.30228	0.430203	0.253338	0.35576	0.247841	0.335708	0.401826	0.715506	0.363444	0.630872	0.228494		0.124412	0.248797	0.319755	0.109073	0.131974	0.212099	0.167832	0.301672	0.225184	0.293035	0.381021	0.241567	0.366644	0.400281	0.373876	0.35972	0.398918	0.351475	0.582553	0.370182	0.438678	0.524283
0.0209229	0.0247472	0.0508494	0.106575	0.082973	0.0473454	0.101274	0.0938332	0.279122	0.598723	0.498237	0.699482	0.69446	0.515513	0.284911	0.425921	0.436196	0.43917	0.380354	0.477016	0.249669	0.198965	0.401514	0.667744	0.472805	0.469971	0.281708		0.203523	0.2762	0.280404	0.205203	0.141587	0.217268	0.19072	0.259272	0.243238	0.34198	0.290718	0.387746	0.401538	0.45777	0.442014	0.34907	0.387505	0.368249	0.454497	0.433081	0.331849	0.39326
0.0642357	0.0282171	0.0316517	0.108725	0.0729407	0.0417106	0.114825	0.105306	0.310186	0.658265	0.531899	0.599939	0.671851	0.273007	0.284791	0.554064	0.412074	0.4366	0.277499	0.439884	0.368409	0.219424	0.654052	0.673498	0.331111	0.482619	0.253214		0.137335	0.27522	0.331776	0.209764	0.152073	0.203424	0.108594	0.270248	0.22738	0.294418	0.262716	0.278897	0.360468	0.459578	0.391594	0.374366	0.407949	0.343268	0.568248	0.462064	0.389327	0.429768
0.0205702	0.0431182	0.0494169	0.107796	0.0533368	0.0273235	0.105995	0.105307	0.295489	0.446665	0.574738	0.605958	0.681641	0.40189	0.206618	0.429232	0.377013	0.439019	0.532764	0.382143	0.344625	0.210562	0.544774	0.766059	0.464773	0.51768	0.265492		0.139694	0.277042	0.253983	0.163064	0.17661	0.205519	0.210913	0.277644	0.250637	0.326022	0.366582	0.348429	0.364061	0.486513	0.385403	0.340041	0.401555	0.365783	0.534284	0.356375	0.397588	0.472875
0.0386757	0.0167913	0.0567178	0.0828751	0.0404993	0.0386424	0.106575	0.0811372	0.276135	0.52845	0.421796	0.760765	0.482615	0.308913	0.2368	0.56317	0.348218	0.442965	0.432875	0.561413	0.182517	0.43451	0.650588	0.724557	0.330255	0.570645	0.280901		0.165071	0.259326	0.333794	0.225507	0.140234	0.17415	0.0803028	0.246088	0.217068	0.302401	0.377628	0.230887	0.41462	0.484763	0.382959	0.417693	0.40945	0.369274	0.532528	0.363046	0.435319	0.359874
0.0237075	0.0214182	0.046951	0.0882092	0.0666276	0.0460772	0.0929991	0.0958929	0.283744	0.407513	0.545787	0.729253	0.50514	0.369312	0.245576	0.385713	0.401104	0.444082	0.568779	0.432795	0.223796	0.406651	0.564061	0.708347	0.521288	0.503004	0.272174		0.146186	0.259524	0.24758	0.21231	0.205027	0.182692	0.091283	0.247492	0.240682	0.232184	0.39199	0.231582	0.404605	0.530347	0.419812	0.409765	0.436921	0.372373	0.62163	0.348485	0.520838	0.383085
0.0202577	0.0241314	0.0491067	0.0809214	0.0946021	0.0296251	0.103624	0.0928655	0.318265	0.382697	0.507231	0.689952	0.603854	0.472167	0.243965	0.667875	0.34724	0.431029	0.597046	0.468638	0.260941	0.315224	0.433231	0.72641	0.228501	0.559895	0.250706		0.179902	0.275372	0.253603	0.120652	0.18053	0.181963	0.165427	0.268511	0.222031	0.305487	0.285626	0.259974	0.364979	0.48354	0.384931	0.368018	0.409933	0.352996	0.51461	0.439002	0.486422	0.514369
0.0366899	0.0308909	0.0458007	0.0789907	0.105387	0.0398383	0.100854	0.0980215	0.302511	0.631543	0.512912	0.699161	0.652995	0.352808	0.293006	0.412282	0.394816	0.443322	0.331767	0.456197	0.255039	0.268014	0.541805	0.667156	0.486864	0.507162	0.254167		0.0866355	0.294739	0.263696	0.0511519	0.160005	0.164968	0.125041	0.246329	0.221357	0.295541	0.28417	0.341496	0.389405	0.439334	0.3736	0.393219	0.377592	0.323863	0.617823	0.421091	0.394808	0.559443
0.0217474	0.0299932	0.0376397	0.0848937	0.0481653	0.0473976	0.108045	0.0963743	0.331167	0.457162	0.580764	0.696426	0.575122	0.310851	0.284201	0.558191	0.401613	0.435314	0.521091	0.389243	0.265934	0.339984	0.640984	0.668401	0.333764	0.502013	0.233519		0.191058	0.290852	0.116899	0.0488332	0.169064	0.197403	0.145273	0.253059	0.220876	0.452365	0.259816	0.325267	0.385135	0.44836	0.428393	0.385584	0.406294	0.369682	0.356578	0.449332	0.557834	0.566031
0.0270199	0.0249442	0.0461874	0.0932721	0.0748065	0.0446445	0.101334	0.0833035	0.306215	0.519649	0.515835	0.655987	0.638784	0.307954	0.249042	0.455252	0.347534	0.419233	0.453331	0.45922	0.297826	0.267944	0.617239	0.706314	0.443414	0.569162	0.274552		0.119221	0.256267	0.111879	0.184728	0.1846	0.186452	0.155515	0.302336	0.229272	0.277873	0.270023	0.355612	0.375743	0.477954	0.319094	0.352469	0.371467	0.358706	0.602906	0.47371	0.53251	0.43953
0.0284409	0.0176883	0.0406002	0.119208	0.130359	0.0502643	0.10754	0.0960021	0.283542	0.405831	0.474624	0.687544	0.678953	0.521768	0.289508	0.518498	0.385658	0.43987	0.565728	0.507688	0.271856	0.201839	0.347873	0.660227	0.373962	0.51834	0.276589		0.112367	0.269736	0.287724	0.19215	0.180705	0.194315	0.190922	0.275501	0.231134	0.287626	0.386237	0.309496	0.387994	0.441382	0.381987	0.319532	0.374654	0.356923	0.600007	0.344027	0.402779	0.419856
0.0800994	0.0335172	0.0463187	0.0986892	0.0526671	0.0433835	0.0973933	0.107049	0.303145	0.745492	0.558323	0.651509	0.709602	0.356242	0.280709	0.414353	0.385556	0.420128	0.174409	0.40816	0.302173	0.191709	0.591091	0.675908	0.488254	0.507395	0.276727		0.139152	0.244488	0.341922	0.233097	0.189497	0.216521	0.106012	0.269467	0.229448	0.273349	0.265233	0.220037	0.431644	0.527327	0.380749	0.417999	0.388564	0.325068	0.587499	0.490279	0.438041	0.335259
0.0140355	0.0231122	0.0453405	0.0652284	0.0839725	0.0348338	0.103559	0.0903285	0.326569	0.417334	0.523823	0.678776	0.392553	0.446271	0.308535	0.490453	0.369841	0.407676	0.568631	0.453064	0.275883	0.542219	0.469757	0.656631	0.405988	0.539831	0.265755		0.174084	0.24726	0.284513	0.170631	0.150233	0.188534	0.0992828	0.246423	0.217286	0.446291	0.391242	0.254124	0.390724	0.422419	0.3943	0.365994	0.376499	0.357108	0.379625	0.361498	0.461363	0.438645
0.0319898	0.037973	0.0389068	0.08808	0.0926046	0.0745642	0.108095	0.0989951	0.322706	0.500429	0.569222	0.529022	0.668528	0.475399	0.342008	0.582582	0.376275	0.454397	0.467582	0.392805	0.432071	0.243392	0.431996	0.583428	0.309323	0.524729	0.222897		0.198296	0.287515	0.239641	0.0351289	0.145502	0.212368	0.123276	0.253579	0.24401	0.360656	0.26003	0.285612	0.391509	0.459642	0.454219	0.388699	0.39935	0.358864	0.441048	0.452455	0.474747	0.573362
0.0236286	0.020824	0.0412422	0.089211	0.0510227	0.0315317	0.0901195	0.0896423	0.294725	0.406752	0.638462	0.702925	0.628164	0.341051	0.252918	0.353776	0.359787	0.458018	0.56962	0.340714	0.255833	0.282625	0.607926	0.71555	0.556104	0.550571	0.247257		0.135654	0.287591	0.161723	0.0415041	0.130597	0.162457	0.135826	0.273013	0.221876	0.259438	0.230637	0.347524	0.390083	0.475019	0.382307	0.367669	0.392204	0.346272	0.604908	0.481772	0.490753	0.568413
0.0246588	0.0387945	0.0344807	0.101082	0.0679228	0.0406816	0.0998559	0.11996	0.277718	0.470286	0.50759	0.598416	0.590003	0.434813	0.256647	0.621915	0.480854	0.441811	0.505055	0.453616	0.367103	0.308916	0.497264	0.702671	0.278229	0.399186	0.280471		0.224898	0.277363	0.177799	0.184872	0.162689	0.213665	0.149192	0.233668	0.230284	0.408283	0.279688	0.313888	0.400523	0.445979	0.403153	0.389554	0.401438	0.371636	0.366819	0.442949	0.508313	0.414605
0.0265417	0.0240377	0.0379693	0.110299	0.0419901	0.0414529	0.0895081	0.0860094	0.291102	0.424781	0.484195	0.641501	0.649369	0.332687	0.27875	0.363305	0.386305	0.412572	0.548677	0.491767	0.32053	0.240332	0.625322	0.679797	0.547187	0.527686	0.296326		0.203094	0.224505	0.280461	0.0792971	0.105859	0.183664	0.112917	0.285372	0.218573	0.382202	0.412485	0.22094	0.372002	0.422596	0.355968	0.383789	0.387033	0.362724	0.414704	0.36301	0.498599	0.548701
0.0223836	0.0249213	0.0333244	0.0856393	0.048917	0.0390438	0.106938	0.0958356	0.315525	0.413539	0.491747	0.677177	0.70755	0.353742	0.260661	0.449334	0.398212	0.465157	0.564077	0.483332	0.289499	0.206811	0.597341	0.700296	0.443728	0.505953	0.219319		0.190069	0.259264	0.242815	0.172872	0.141893	0.184719	0.148129	0.301496	0.224644	0.27419	0.279272	0.276367	0.425018	0.411917	0.405583	0.359342	0.389451	0.359435	0.53574	0.461464	0.480818	0.40211
0.0216719	0.0288217	0.034732	0.105446	0.0655127	0.0266023	0.0959476	0.0920698	0.298317	0.444289	0.583938	0.608843	0.573973	0.375757	0.255933	0.528762	0.380644	0.437114	0.534039	0.38724	0.356425	0.320581	0.55873	0.717465	0.37529	0.527286	0.264569		0.163002	0.264073	0.28577	0.0517087	0.185812	0.229175	0.167383	0.288577	0.224161	0.273598	0.323846	0.299227	0.3907	0.402125	0.429033	0.348469	0.386667	0.373809	0.5634	0.41208	0.415003	0.557592
0.0250522	0.0508529	0.0446473	0.10413	0.0675453	0.0444092	0.0853866	0.101488	0.294675	0.427829	0.514742	0.705431	0.646629	0.369185	0.27238	0.493589	0.49668	0.487045	0.547119	0.434405	0.249922	0.249241	0.563269	0.683211	0.421024	0.401832	0.21828		0.214041	0.301012	0.173015	0.180961	0.158527	0.243778	0.138417	0.231243	0.229278	0.456717	0.174611	0.294097	0.422797	0.429037	0.451154	0.366491	0.388577	0.340703	0.329243	0.524377	0.532888	0.396243
0.0197619	0.0374521	0.0367523	0.0722798	0.0580197	0.0943386	0.107678	0.0831773	0.309012	0.408388	0.566583	0.678923	0.555013	0.351758	0.447547	0.674898	0.346839	0.417975	0.57185	0.395965	0.284325	0.372707	0.590223	0.458115	0.217424	0.569984	0.273013		0.203735	0.259314	0.308564	0.0357943	0.149046	0.189181	0.172461	0.295873	0.23149	0.367211	0.348378	0.250627	0.39498	0.4266	0.363994	0.368537	0.428724	0.3915	0.429054	0.392309	0.440809	0.569226
0.015325	0.0257318	0.0419125	0.0689263	0.0842565	0.0362097	0.128472	0.0801028	0.319603	0.403879	0.616087	0.6447	0.423378	0.394464	0.259221	0.605796	0.41383	0.427168	0.580796	0.358181	0.313388	0.507695	0.521279	0.704569	0.265732	0.506067	0.253229		0.178301	0.28289	0.0641384	0.196559	0.160447	0.18201	0.123277	0.29977	0.225374	0.392162	0.392938	0.356541	0.409715	0.442428	0.38687	0.385017	0.394475	0.318561	0.429536	0.324172	0.57932	0.393726
0.0222355	0.0259608	0.0612766	0.0630029	0.139766	0.0384319	0.092742	0.0927193	0.299938	0.484275	0.557863	0.722115	0.426413	0.503672	0.306535	0.419082	0.369156	0.472097	0.493489	0.416176	0.216608	0.510584	0.356562	0.655033	0.488176	0.538125	0.227964		0.179556	0.269695	0.32023	0.0580407	0.159783	0.207304	0.144442	0.30372	0.231805	0.240204	0.310923	0.316873	0.414351	0.446836	0.429595	0.360191	0.396886	0.353422	0.58024	0.419381	0.362896	0.527609
0.0210901	0.0315162	0.0493354	0.0706292	0.0795009	0.0348154	0.111357	0.104762	0.311047	0.440828	0.568756	0.774358	0.511345	0.358381	0.311852	0.467795	0.490793	0.438963	0.538082	0.399728	0.176306	0.418026	0.562118	0.653332	0.420848	0.404444	0.24999		0.204594	0.287227	0.0979736	0.0970513	0.176779	0.195238	0.0938132	0.283026	0.205705	0.472977	0.242582	0.347766	0.387766	0.470332	0.40353	0.402321	0.372148	0.365511	0.322429	0.470191	0.55426	0.515183
0.0270992	0.0313058	0.0416604	0.0693886	0.0390477	0.0850277	0.114718	0.0911034	0.299754	0.495075	0.598154	0.695493	0.484231	0.348742	0.500673	0.54017	0.381361	0.42901	0.477826	0.37054	0.262847	0.44638	0.61221	0.414299	0.345112	0.527535	0.271237		0.185321	0.241088	0.156269	0.1408	0.157717	0.200535	0.192663	0.265069	0.233515	0.41659	0.442335	0.277111	0.361772	0.450142	0.355182	0.331118	0.383654	0.391513	0.398089	0.316576	0.56662	0.497428
0.0229471	0.0310737	0.0398245	0.0503304	0.0408974	0.0413761	0.100508	0.106283	0.292753	0.436146	0.526924	0.631182	0.416779	0.319522	0.26506	0.622576	0.343088	0.438149	0.540907	0.442002	0.328994	0.53289	0.639581	0.693564	0.276916	0.550629	0.269098		0.183854	0.265267	0.0702089	0.0388056	0.156784	0.187163	0.119155	0.212443	0.242882	0.411674	0.278064	0.363514	0.403081	0.429232	0.416811	0.38237	0.407868	0.335892	0.404472	0.45667	0.566277	0.558113
0.0230297	0.0399606	0.0313298	0.0755368	0.0530112	0.0506732	0.088311	0.0979336	0.310664	0.501828	0.636201	0.62684	0.484058	0.360347	0.292069	0.485178	0.373383	0.442713	0.475142	0.323838	0.34183	0.440406	0.586642	0.657258	0.426511	0.528683	0.246623		0.208926	0.27805	0.310528	0.076035	0.200619	0.161289	0.142735	0.261906	0.232905	0.379336	0.325845	0.207062	0.414962	0.486162	0.390883	0.389209	0.39795	0.34194	0.411737	0.396104	0.482409	0.509003
0.0222146	0.0309816	0.0407743	0.0699246	0.048113	0.0464492	0.110335	0.090934	0.318394	0.502993	0.563416	0.706958	0.637871	0.311874	0.341259	0.54003	0.402109	0.442776	0.474793	0.405603	0.252268	0.292204	0.640013	0.612292	0.349635	0.506957	0.23883		0.165349	0.255109	0.326518	0.258543	0.148119	0.201389	0.155436	0.298516	0.228053	0.322097	0.304713	0.305038	0.449724	0.418278	0.331715	0.354372	0.372168	0.358283	0.512553	0.440178	0.368445	0.291733
0.0147236	0.0398531	0.0530327	0.103831	0.0734915	0.0417498	0.10772	0.0908849	0.287011	0.412427	0.547393	0.719819	0.564115	0.36887	0.289694	0.561119	0.366584	0.436143	0.57285	0.412754	0.227148	0.332054	0.557638	0.668556	0.331162	0.542531	0.276846		0.194113	0.286092	0.208776	0.24251	0.172112	0.195784	0.155531	0.26706	0.219206	0.407021	0.305676	0.293788	0.390053	0.452641	0.35675	0.382402	0.380188	0.357928	0.398865	0.408232	0.497436	0.367437
0.0185301	0.0297118	0.0432087	0.0832725	0.042257	0.0446004	0.0916134	0.0857622	0.304837	0.414908	0.606217	0.696696	0.58391	0.362227	0.304748	0.560114	0.371511	0.446969	0.566562	0.364071	0.260096	0.332817	0.595516	0.650651	0.348272	0.542727	0.248194		0.12181	0.268063	0.221378	0.247181	0.15773	0.163342	0.0686279	0.253556	0.228188	0.25681	0.371654	0.29052	0.499988	0.409372	0.345803	0.411299	0.399338	0.36557	0.62138	0.360283	0.488102	0.252831
0.0198249	0.0278267	0.0411219	0.106735	0.0709873	0.0479561	0.101953	0.0988094	0.309301	0.421007	0.569633	0.663397	0.539554	0.37726	0.309388	0.449508	0.373203	0.444348	0.559168	0.40254	0.295481	0.353711	0.551752	0.642656	0.448539	0.527987	0.246351		0.148647	0.298637	0.0982586	0.176444	0.16162	0.184181	0.146023	0.226437	0.236809	0.315816	0.218562	0.329932	0.336279	0.475439	0.393898	0.356038	0.400889	0.364329	0.535537	0.482801	0.571809	0.487276
0.118372	0.0378848	0.0373076	0.0628439	0.115818	0.0436324	0.103192	0.085025	0.307582	0.682798	0.600396	0.659697	0.493933	0.363491	0.350444	0.589711	0.400831	0.436737	0.19883	0.361719	0.302995	0.443223	0.520691	0.605923	0.307097	0.514144	0.25568		0.195215	0.280074	0.248157	0.153671	0.160969	0.167129	0.171139	0.274224	0.22225	0.415489	0.257012	0.312096	0.41125	0.427831	0.394734	0.361113	0.401418	0.349661	0.389296	0.462913	0.439746	0.43508
0.0134132	0.0313083	0.0377679	0.100468	0.0322058	0.0294371	0.106552	0.105465	0.303537	0.499173	0.611259	0.611561	0.585255	0.319056	0.27753	0.494539	0.416605	0.443861	0.487414	0.357433	0.350671	0.314277	0.648738	0.693032	0.398909	0.47793	0.252603		0.159297	0.260206	0.2061	0.144938	0.178037	0.181424	0.137744	0.277191	0.22186	0.271552	0.250286	0.255578	0.411745	0.485692	0.440456	0.356112	0.411404	0.355568	0.56915	0.489508	0.538322	0.443316
0.021072	0.0363356	0.0386919	0.0808605	0.0682219	0.0453119	0.0907507	0.109596	0.307717	0.517127	0.546923	0.633635	0.526708	0.338061	0.273062	0.49751	0.400468	0.444145	0.461801	0.416741	0.327673	0.392432	0.593717	0.681626	0.411739	0.489936	0.248139		0.155618	0.245262	0.262881	0.144913	0.16743	0.185624	0.126181	0.298068	0.225388	0.261182	0.273218	0.209136	0.370593	0.478087	0.432062	0.355156	0.360997	0.360971	0.5832	0.481519	0.527983	0.484494
0.0208912	0.03085	0.0403664	0.0740308	0.0582428	0.0596828	0.0968974	0.0978419	0.290626	0.378919	0.545862	0.682118	0.629623	0.300027	0.273354	0.475041	0.356059	0.43639	0.60019	0.423288	0.277515	0.296346	0.641731	0.666963	0.428062	0.546099	0.272984		0.134469	0.264947	0.159073	0.0518701	0.168951	0.203719	0.182544	0.265759	0.251029	0.342894	0.186359	0.312947	0.386636	0.429753	0.401694	0.345255	0.39938	0.370543	0.522638	0.548694	0.52798	0.561494
0.020547	0.0268217	0.0388881	0.0943693	0.112035	0.0406455	0.106369	0.102738	0.273339	0.388292	0.515318	0.606827	0.624538	0.573163	0.253198	0.519289	0.381189	0.435976	0.591161	0.45786	0.354285	0.281093	0.314802	0.706156	0.374342	0.516073	0.290685		0.0961073	0.262779	0.134949	0.0390908	0.171771	0.238967	0.160726	0.273035	0.24169	0.2656	0.378311	0.290631	0.397246	0.405616	0.441469	0.354798	0.392213	0.370079	0.638292	0.35891	0.574421	0.563663
0.0263321	0.0293577	0.0493293	0.0913286	0.0463514	0.0263421	0.080171	0.0952967	0.323258	0.453081	0.56893	0.678429	0.668292	0.397625	0.239201	0.448275	0.365527	0.477649	0.520587	0.401713	0.272242	0.240379	0.556023	0.734457	0.471554	0.539176	0.199093		0.146086	0.295596	0.123031	0.0735852	0.141079	0.211472	0.127066	0.288786	0.227813	0.271377	0.240269	0.299533	0.395861	0.428201	0.40076	0.38145	0.384461	0.365187	0.582537	0.464135	0.577436	0.530554
0.0229437	0.0256006	0.0419612	0.0766324	0.0927425	0.0392924	0.0990589	0.111989	0.327668	0.543811	0.562043	0.653476	0.654721	0.445372	0.286282	0.665926	0.384503	0.43688	0.433245	0.412356	0.304563	0.268647	0.461885	0.674426	0.235015	0.503509	0.235451		0.130146	0.252185	0.28015	0.134659	0.132819	0.214505	0.169471	0.263161	0.244145	0.310891	0.341894	0.150665	0.392759	0.399477	0.381918	0.3673	0.381603	0.346314	0.558963	0.405921	0.569185	0.472582
0.0199315	0.0403961	0.041427	0.0709895	0.0443108	0.0657787	0.0821961	0.0770791	0.29637	0.440132	0.531703	0.632518	0.665342	0.347008	0.319607	0.419758	0.356048	0.438726	0.539936	0.427901	0.326055	0.263668	0.608681	0.614615	0.498046	0.566873	0.264904		0.137726	0.24062	0.272816	0.144789	0.139749	0.18785	0.193809	0.29982	0.228721	0.254863	0.38286	0.264869	0.397594	0.462235	0.377489	0.319729	0.390763	0.362918	0.607411	0.37652	0.462315	0.457618
0.0216299	0.0357269	0.0410235	0.112664	0.0566098	0.0339544	0.12415	0.0921378	0.33564	0.401791	0.508527	0.644308	0.637032	0.403122	0.262466	0.513497	0.379403	0.42808	0.576579	0.455746	0.314668	0.250304	0.540269	0.70358	0.362353	0.528459	0.23628		0.151537	0.311106	0.223715	0.0505882	0.163271	0.217365	0.117643	0.300928	0.231526	0.333938	0.179847	0.260815	0.382119	0.449396	0.399717	0.391304	0.412459	0.345606	0.514525	0.509047	0.51547	0.567293
0.0210119	0.0326046	0.0331946	0.0798064	0.0463844	0.0641011	0.0992748	0.0784644	0.310344	0.455667	0.512757	0.587964	0.518322	0.32341	0.386991	0.53047	0.332231	0.442062	0.523321	0.454638	0.378842	0.401872	0.630205	0.548908	0.370255	0.589305	0.247594		0.164988	0.299122	0.0963227	0.210964	0.172518	0.189011	0.189598	0.310553	0.233377	0.329432	0.304953	0.332453	0.379142	0.440805	0.41076	0.333361	0.41609	0.355597	0.50558	0.395925	0.571224	0.409894
0.0321177	0.0391552	0.0474858	0.0936254	0.0642563	0.0964256	0.0935226	0.0976881	0.285912	0.563031	0.570267	0.703809	0.612059	0.319035	0.460893	0.342375	0.353919	0.454851	0.404852	0.390577	0.248705	0.294316	0.616709	0.442682	0.564103	0.548393	0.259237		0.187716	0.266742	0.0961994	0.198003	0.179263	0.18704	0.126649	0.252912	0.249151	0.371071	0.328797	0.343064	0.439858	0.485714	0.389258	0.36577	0.418079	0.366218	0.441213	0.404461	0.560737	0.362139
0.0302424	0.031502	0.0343336	0.0886292	0.0809909	0.055607	0.129682	0.0787951	0.290579	0.47778	0.585452	0.630233	0.569774	0.35844	0.291546	0.554462	0.365717	0.459817	0.491978	0.383046	0.335433	0.341597	0.560569	0.652847	0.315857	0.555488	0.249604		0.134279	0.302436	0.226969	0.0702475	0.15402	0.209115	0.180533	0.279047	0.211019	0.225979	0.201264	0.208626	0.401872	0.446171	0.435114	0.33774	0.402422	0.366693	0.639742	0.4963	0.564405	0.527881
0.0188683	0.0352331	0.0335405	0.112678	0.0391827	0.045096	0.0898239	0.080411	0.32677	0.481259	0.552838	0.62613	0.532753	0.289855	0.327747	0.537384	0.335223	0.445058	0.499872	0.411929	0.34033	0.354569	0.670962	0.627157	0.372792	0.584366	0.228172		0.187979	0.291326	0.321622	0.213483	0.162398	0.174681	0.171132	0.273879	0.234935	0.343046	0.265925	0.286571	0.42064	0.474996	0.448605	0.358596	0.354568	0.344238	0.468975	0.442749	0.391807	0.365877
0.0223785	0.0147619	0.04549	0.111414	0.0465101	0.0447264	0.117716	0.112191	0.309225	0.369571	0.473923	0.704886	0.608784	0.328125	0.267541	0.537205	0.352647	0.452498	0.60805	0.511316	0.249624	0.279802	0.625365	0.687733	0.345078	0.535163	0.238278		0.0920374	0.290108	0.227759	0.164032	0.171443	0.191454	0.181925	0.297196	0.241088	0.280049	0.301258	0.32408	0.364461	0.452088	0.394319	0.338943	0.372068	0.36176	0.627913	0.408634	0.448161	0.471507
0.0234572	0.0139672	0.0460778	0.10231	0.105457	0.0495082	0.111018	0.0918859	0.320308	0.414143	0.446047	0.721365	0.571045	0.500348	0.231179	0.607857	0.35052	0.430791	0.5624	0.539986	0.232557	0.326645	0.394195	0.719313	0.281124	0.557594	0.248902		0.208422	0.276499	0.219475	0.138106	0.134945	0.211009	0.137202	0.271216	0.198492	0.331043	0.264629	0.310433	0.338259	0.454055	0.399119	0.380642	0.423343	0.371954	0.460536	0.458872	0.470093	0.523635
0.120994	0.0179988	0.049454	0.0776846	0.0807326	0.0334367	0.0760644	0.0936986	0.32822	0.662262	0.46183	0.670922	0.470057	0.51033	0.259438	0.32027	0.399713	0.430572	0.216743	0.520171	0.279624	0.452258	0.408937	0.707126	0.603666	0.506589	0.241208		0.194921	0.301018	0.246138	0.183909	0.132785	0.207035	0.0553272	0.260994	0.244208	0.38319	0.23923	0.328644	0.353155	0.428284	0.418818	0.419698	0.394447	0.359226	0.42189	0.459752	0.425219	0.462936
0.0188439	0.0262504	0.0358949	0.122388	0.0457424	0.0479393	0.0722163	0.0905762	0.310306	0.521658	0.513797	0.594673	0.674228	0.300927	0.338272	0.438635	0.362016	0.439796	0.459498	0.459952	0.369432	0.203384	0.653331	0.613789	0.489148	0.547408	0.249898		0.144255	0.266899	0.0854047	0.198368	0.164469	0.201558	0.119891	0.264355	0.243439	0.315226	0.219742	0.343256	0.393524	0.462737	0.380463	0.383754	0.41335	0.359902	0.54052	0.513358	0.571339	0.408109
0.0313614	0.0211179	0.0402961	0.0740866	0.058096	0.0554802	0.0789624	0.0882625	0.297872	0.553854	0.445446	0.682957	0.495056	0.369311	0.363029	0.550273	0.38124	0.474506	0.414784	0.533436	0.276747	0.430858	0.572593	0.581491	0.370764	0.530497	0.227621		0.192268	0.284135	0.0698903	0.100053	0.16063	0.212119	0.166193	0.298291	0.237196	0.426268	0.247423	0.362521	0.370212	0.443523	0.37203	0.394069	0.387923	0.375967	0.381464	0.468442	0.567589	0.529735
0.0247662	0.0237116	0.0382251	0.100926	0.0657114	0.0363355	0.105145	0.0800115	0.303308	0.38716	0.554079	0.621612	0.673419	0.353019	0.265705	0.538111	0.394765	0.415041	0.588074	0.422209	0.340163	0.225655	0.58127	0.697959	0.356744	0.525223	0.281651		0.126093	0.26992	0.30053	0.202786	0.149336	0.179365	0.178463	0.279807	0.234761	0.349086	0.304085	0.323711	0.400611	0.444003	0.346122	0.338111	0.429016	0.358762	0.524821	0.425995	0.375759	0.396603
0.0818363	0.0158287	0.0421427	0.113509	0.0634196	0.0355158	0.0861078	0.0889757	0.321257	0.73423	0.478941	0.66955	0.638831	0.362669	0.269247	0.542817	0.412398	0.45262	0.183934	0.505231	0.288307	0.24766	0.573912	0.695237	0.371076	0.498626	0.226123		0.166224	0.28983	0.155982	0.232877	0.117479	0.217069	0.141505	0.207449	0.232412	0.244471	0.260871	0.314354	0.431803	0.433468	0.442019	0.361765	0.395799	0.356023	0.589304	0.449299	0.529664	0.33532
0.0205931	0.0307955	0.0409271	0.0783135	0.0626041	0.0364322	0.098235	0.0825154	0.314583	0.473659	0.53684	0.745989	0.446921	0.37235	0.301379	0.466668	0.390601	0.435487	0.505748	0.432365	0.213084	0.474766	0.565046	0.662189	0.435097	0.526883	0.24993		0.192162	0.253497	0.263666	0.177043	0.171601	0.210678	0.125181	0.267102	0.216634	0.312417	0.39178	0.378329	0.401859	0.451804	0.409076	0.397772	0.388632	0.353218	0.495421	0.354723	0.358005	0.421098
0.0238835	0.0322453	0.0429757	0.106829	0.129204	0.0355189	0.106089	0.091769	0.299672	0.443403	0.586094	0.69847	0.61326	0.600974	0.283859	0.397431	0.365451	0.411099	0.532713	0.38166	0.258555	0.279911	0.269823	0.680622	0.496479	0.54278	0.289229		0.13992	0.274546	0.181609	0.0786726	0.146886	0.17472	0.133961	0.231923	0.229308	0.30668	0.202601	0.302815	0.367394	0.436909	0.407654	0.359421	0.389208	0.334796	0.5534	0.522854	0.515575	0.553934
0.0214804	0.059618	0.0349948	0.0937903	0.0309616	0.0416662	0.0842496	0.0987333	0.307639	0.486255	0.58869	0.627847	0.641601	0.330427	0.316655	0.458217	0.353477	0.44048	0.492265	0.351692	0.337158	0.264608	0.638612	0.641678	0.457533	0.54779	0.251882		0.163921	0.252988	0.236559	0.21504	0.138961	0.225312	0.157506	0.266228	0.21947	0.200295	0.269988	0.268888	0.359384	0.429581	0.504538	0.344126	0.385059	0.373788	0.635783	0.477024	0.494553	0.425576
0.0164669	0.0209684	0.036325	0.0942065	0.0690675	0.0559461	0.112462	0.107227	0.324539	0.354777	0.581162	0.716619	0.623934	0.392832	0.258299	0.556543	0.352684	0.439271	0.628756	0.397869	0.247056	0.28186	0.5381	0.685755	0.330995	0.540089	0.23619		0.176997	0.257573	0.314405	0.170217	0.145829	0.207328	0.112609	0.299158	0.232417	0.284532	0.374166	0.33012	0.375155	0.42075	0.389067	0.39788	0.377838	0.345314	0.538471	0.368262	0.355475	0.454628
0.109048	0.0221934	0.041012	0.0874993	0.0437969	0.0365311	0.0908295	0.0782174	0.313192	0.723474	0.506346	0.645952	0.579805	0.313589	0.286081	0.527532	0.390475	0.404706	0.167478	0.471461	0.313036	0.332696	0.642614	0.677388	0.381638	0.531308	0.282102		0.204222	0.288417	0.310253	0.153905	0.140922	0.199678	0.158914	0.241163	0.237094	0.406775	0.281366	0.324159	0.375224	0.431784	0.409602	0.372596	0.380243	0.359146	0.389003	0.430218	0.365588	0.470871
0.0269989	0.0344599	0.0383241	0.0825625	0.030549	0.0530023	0.105158	0.0823519	0.321755	0.396665	0.563177	0.697464	0.540773	0.316847	0.307586	0.63194	0.360271	0.439964	0.576337	0.402363	0.264212	0.376664	0.652604	0.639412	0.262903	0.557377	0.238281		0.241044	0.295027	0.24175	0.0479699	0.151325	0.203785	0.154787	0.265644	0.227474	0.3604	0.259029	0.266968	0.399227	0.497817	0.397232	0.367494	0.413363	0.370662	0.398556	0.445944	0.491282	0.552803
0.0314802	0.0491286	0.041336	0.103303	0.0781336	0.0449329	0.0946485	0.0825961	0.326095	0.558399	0.566353	0.715975	0.619552	0.40028	0.250779	0.579399	0.346343	0.44779	0.410121	0.384519	0.242689	0.277145	0.521586	0.704288	0.325952	0.571061	0.226115		0.14155	0.261995	0.060815	0.0710905	0.162976	0.21902	0.15106	0.259083	0.23134	0.303405	0.218804	0.368866	0.39557	0.429109	0.399543	0.377625	0.407807	0.355935	0.555046	0.519201	0.570319	0.53334
0.0235357	0.0554455	0.0364505	0.0910085	0.048448	0.0938814	0.116098	0.0797178	0.266732	0.400082	0.615939	0.537916	0.572625	0.310408	0.369235	0.490341	0.364455	0.445896	0.576382	0.328615	0.425634	0.336367	0.641144	0.536884	0.393562	0.555827	0.287372		0.180243	0.262745	0.262228	0.0369174	0.18401	0.206652	0.0932969	0.23979	0.241396	0.359809	0.339908	0.342144	0.423816	0.462491	0.326149	0.38962	0.406804	0.387054	0.459949	0.397347	0.395628	0.539267
0.0266283	0.0358657	0.0392499	0.114802	0.0918547	0.0366109	0.0996796	0.0897168	0.283961	0.421402	0.580312	0.668912	0.641872	0.448071	0.250982	0.439184	0.382498	0.439977	0.55197	0.383822	0.291838	0.243326	0.460074	0.712408	0.461136	0.527785	0.276063		0.0910583	0.264355	0.125774	0.198113	0.150995	0.20799	0.159528	0.30376	0.21392	0.273756	0.312556	0.301688	0.375592	0.399971	0.399441	0.327242	0.386745	0.339115	0.635185	0.423089	0.572538	0.426294
0.0179825	0.0428651	0.0416405	0.0572665	0.0396248	0.0297945	0.110597	0.100855	0.321693	0.364844	0.589317	0.719165	0.325116	0.317476	0.311109	0.481729	0.466847	0.425892	0.617173	0.367818	0.239194	0.617617	0.642899	0.659096	0.407674	0.432298	0.252414		0.153732	0.267016	0.102244	0.174791	0.184282	0.226447	0.172338	0.189029	0.229843	0.327321	0.309277	0.30745	0.382635	0.45227	0.459228	0.320167	0.414324	0.329935	0.518947	0.423708	0.590306	0.442574
0.0307521	0.0575361	0.0417186	0.101217	0.0380403	0.0479858	0.117146	0.07298	0.29229	0.555745	0.542021	0.639005	0.600084	0.282064	0.26965	0.492045	0.350846	0.422799	0.413503	0.400442	0.319276	0.298699	0.679895	0.682364	0.390809	0.576174	0.284911		0.185695	0.0209609	0.20131	0.176385	0.145562	0.186977	0.107868	0.30325	0.190298	0.445438	0.320937	0.274601	0.371651	0.440259	0.379575	0.374599	0.374687	0.365434	0.368866	0.658102	0.524089	0.451964
0.0200845	0.0162931	0.037332	0.124626	0.0680438	0.0446163	0.104784	0.0929526	0.32781	0.438696	0.487968	0.661885	0.630483	0.338395	0.300307	0.447982	0.411088	0.474229	0.541219	0.495738	0.300783	0.244891	0.593561	0.655077	0.447234	0.495959	0.19796		0.118108	0.313724	0.0390521	0.0970509	0.142381	0.199421	0.189473	0.229607	0.227309	0.2942	0.194745	0.374142	0.390038	0.414359	0.391305	0.348611	0.399004	0.364184	0.587692	0.491531	0.586806	0.512911
0.019609	0.0312567	0.0385308	0.110218	0.0422035	0.0626097	0.0918102	0.100579	0.306953	0.36841	0.574216	0.598649	0.600939	0.355414	0.328395	0.425292	0.375063	0.444198	0.611981	0.394527	0.362821	0.288843	0.602383	0.608995	0.482898	0.524359	0.248849		0.127651	0.282018	0.0306996	0.0771832	0.153804	0.191778	0.142726	0.282607	0.238444	0.338342	0.313091	0.380841	0.403183	0.455308	0.396216	0.373241	0.41294	0.384301	0.534007	0.404891	0.588459	0.519634
0.0184156	0.0948895	0.0439951	0.0826244	0.0589762	0.0395104	0.120647	0.0874161	0.332216	0.510709	0.542204	0.673042	0.64725	0.324251	0.26625	0.586202	0.386267	0.42596	0.470875	0.362907	0.282963	0.270126	0.616773	0.69424	0.293151	0.526316	0.241824		0.156623	0.295093	0.27087	0.23787	0.141805	0.234677	0.157347	0.325657	0.220437	0.276486	0.259786	0.254861	0.411137	0.44771	0.512901	0.345242	0.370641	0.353723	0.566891	0.44512	0.474269	0.350993
0.023106	0.0234312	0.0381252	0.0939576	0.0394496	0.0491225	0.104499	0.0911945	0.326763	0.375418	0.537895	0.656258	0.692285	0.329432	0.315344	0.485106	0.386645	0.458562	0.601476	0.438674	0.305617	0.213757	0.631118	0.635533	0.410395	0.52216	0.214675		0.196135	0.307083	0.30073	0.150074	0.11328	0.211207	0.0907001	0.311833	0.22079	0.425858	0.193824	0.303665	0.410859	0.424845	0.377617	0.421274	0.420698	0.355781	0.378007	0.499093	0.395605	0.439068
0.015241	0.0470607	0.0383387	0.122168	0.0612673	0.0344902	0.110311	0.108937	0.324768	0.448	0.611139	0.644643	0.63365	0.333113	0.246177	0.573695	0.514892	0.438526	0.536759	0.3418	0.317018	0.244182	0.605619	0.719333	0.315993	0.376171	0.236706		0.0768973	0.271182	0.285406	0.101914	0.141665	0.199086	0.108318	0.274432	0.214879	0.330656	0.358046	0.2125	0.395359	0.395255	0.380919	0.38771	0.414837	0.369481	0.592446	0.370773	0.502094	0.502727
0.101757	0.0234629	0.0444314	0.0969144	0.0632182	0.0397673	0.0915853	0.0986733	0.296791	0.714823	0.451136	0.591414	0.687644	0.424415	0.26418	0.452308	0.40414	0.432674	0.18342	0.525401	0.364155	0.215442	0.512367	0.696052	0.456107	0.497187	0.270535		0.165882	0.28371	0.305851	0.115469	0.195738	0.191276	0.155415	0.254912	0.203501	0.24739	0.340806	0.270218	0.369844	0.485498	0.424609	0.384906	0.347541	0.345778	0.586728	0.375484	0.423932	0.514687
0.0202097	0.0439694	0.0391018	0.103451	0.0760101	0.0329975	0.0910994	0.0874618	0.332179	0.386548	0.598856	0.652906	0.557106	0.372176	0.290972	0.499064	0.378669	0.407514	0.593242	0.357175	0.307992	0.339443	0.551813	0.67603	0.409837	0.533869	0.260307		0.163208	0.263117	0.097619	0.0312268	0.151106	0.21392	0.139284	0.267193	0.206738	0.281141	0.307879	0.331036	0.400857	0.445107	0.449688	0.366649	0.388618	0.358577	0.555652	0.429003	0.571345	0.567916
0.0230753	0.0346672	0.0352699	0.1087	0.0686568	0.0342074	0.0739283	0.089922	0.315359	0.400825	0.533273	0.585925	0.577275	0.407181	0.268678	0.400652	0.406339	0.436024	0.5761	0.43206	0.378805	0.314025	0.524163	0.697115	0.52542	0.503739	0.248616		0.100905	0.27128	0.258929	0.235854	0.137687	0.201306	0.187249	0.315842	0.227067	0.306003	0.318995	0.277564	0.33212	0.440197	0.388721	0.343076	0.392852	0.340411	0.593092	0.409725	0.463507	0.432026
0.0254394	0.0294558	0.0369658	0.0757248	0.0740949	0.0886883	0.104416	0.0933555	0.328602	0.482991	0.534232	0.688832	0.501864	0.346679	0.389127	0.440723	0.372987	0.423988	0.491569	0.436312	0.274202	0.422411	0.579226	0.522184	0.454861	0.533657	0.24741		0.12088	0.277611	0.240346	0.149976	0.132519	0.186226	0.143759	0.292002	0.220073	0.238033	0.360884	0.329727	0.383817	0.410204	0.379868	0.396244	0.430627	0.38573	0.641087	0.361505	0.429927	0.466207
0.0269286	0.062599	0.0457418	0.0902995	0.0741983	0.0391467	0.111695	0.0776833	0.322387	0.612157	0.641571	0.732734	0.475732	0.391327	0.318141	0.497592	0.369599	0.430583	0.360915	0.29583	0.221524	0.433968	0.534474	0.642713	0.390713	0.552717	0.24703		0.152383	0.268541	0.238853	0.144251	0.138537	0.197412	0.137425	0.281394	0.232079	0.355398	0.420582	0.242716	0.380235	0.413181	0.39951	0.358868	0.37733	0.393049	0.492219	0.310877	0.518431	0.475515
0.0314528	0.0338733	0.0476809	0.0998287	0.0762681	0.0538819	0.100527	0.0986715	0.331641	0.570357	0.613954	0.671872	0.645506	0.372951	0.289332	0.475294	0.383083	0.44873	0.39819	0.352173	0.280447	0.254666	0.550781	0.656786	0.424179	0.518246	0.219629		0.136728	0.256336	0.322473	0.183433	0.175176	0.179346	0.141587	0.278546	0.244167	0.339964	0.295966	0.227555	0.324184	0.452683	0.336832	0.353291	0.400931	0.362449	0.523308	0.447699	0.449972	0.492384
0.0214615	0.0336748	0.0352329	0.0691587	0.0613404	0.0439964	0.10745	0.0914912	0.317961	0.465141	0.613182	0.474926	0.43029	0.341873	0.282653	0.609763	0.381857	0.452115	0.513398	0.353143	0.489841	0.500551	0.596787	0.67335	0.282787	0.526652	0.229924		0.128673	0.252967	0.328757	0.196121	0.165775	0.178681	0.187118	0.251543	0.221508	0.312317	0.317709	0.294862	0.421834	0.413826	0.406418	0.353301	0.408379	0.355994	0.55901	0.429324	0.376381	0.382045
0.0348276	0.0384774	0.0405027	0.103891	0.0695372	0.0655873	0.088123	0.095122	0.319658	0.594805	0.57875	0.591782	0.713271	0.350408	0.246496	0.464772	0.365347	0.452493	0.370368	0.382772	0.367715	0.182838	0.580055	0.687916	0.447105	0.539531	0.227849		0.192276	0.294666	0.212314	0.0558938	0.194164	0.192197	0.113122	0.268577	0.205951	0.414316	0.219138	0.277879	0.398649	0.438287	0.376546	0.412759	0.373131	0.372796	0.393408	0.486196	0.509808	0.545458
0.0195146	0.010045	0.0406058	0.0587203	0.0723722	0.0308854	0.111497	0.0918631	0.285075	0.375313	0.563681	0.566532	0.448939	0.425615	0.301652	0.60219	0.420265	0.439908	0.605172	0.426274	0.392862	0.49234	0.502013	0.667463	0.286313	0.487872	0.275017		0.117315	0.247485	0.0341548	0.0338094	0.185267	0.213545	0.134677	0.262311	0.234892	0.282465	0.382487	0.386775	0.391926	0.465515	0.419786	0.36454	0.368736	0.360865	0.600221	0.370028	0.57907	0.574264
0.0204077	0.0459689	0.0372335	0.0650571	0.0702614	0.0536391	0.119003	0.0797845	0.279242	0.430545	0.548852	0.638292	0.482015	0.293612	0.263782	0.627912	0.345961	0.446292	0.549047	0.405179	0.324475	0.452928	0.636127	0.682579	0.253085	0.574254	0.274466		0.140646	0.253207	0.305484	0.0606461	0.107368	0.208962	0.192901	0.252383	0.225057	0.283438	0.435707	0.257618	0.376428	0.428209	0.383656	0.348701	0.385492	0.360498	0.575916	0.311086	0.436897	0.562926
0.0295167	0.039088	0.0409466	0.129773	0.0431534	0.044015	0.0829419	0.0827834	0.339256	0.482048	0.556835	0.60869	0.630738	0.326899	0.29246	0.542768	0.36151	0.451141	0.488435	0.404077	0.350363	0.239489	0.629948	0.663525	0.37429	0.555706	0.209603		0.153868	0.243488	0.21044	0.197702	0.120098	0.182079	0.18434	0.296679	0.238016	0.343082	0.323977	0.273981	0.397978	0.426011	0.406356	0.375873	0.377755	0.357335	0.50305	0.432535	0.515579	0.404321
0.0313396	0.0313419	0.0390913	0.0416392	0.112262	0.0393046	0.0794231	0.0926082	0.317541	0.449697	0.549665	0.778316	0.336895	0.469278	0.282721	0.487437	0.367921	0.451342	0.518964	0.418993	0.182592	0.621466	0.41846	0.677974	0.43314	0.53947	0.231117		0.124847	0.255215	0.290791	0.0419613	0.177437	0.147967	0.138006	0.267162	0.23017	0.278882	0.373885	0.358034	0.403649	0.44493	0.371842	0.380082	0.377384	0.374086	0.596271	0.370899	0.351175	0.554389
0.0655789	0.0200903	0.0489331	0.104876	0.0444922	0.0364118	0.105352	0.0974191	0.333012	0.690671	0.539988	0.650508	0.623541	0.372454	0.251617	0.520504	0.419045	0.453376	0.24375	0.439922	0.300559	0.271583	0.583054	0.711971	0.374144	0.483536	0.213612		0.192828	0.226254	0.201768	0.180229	0.15927	0.210383	0.173355	0.295627	0.228844	0.329581	0.406725	0.247838	0.398553	0.467878	0.386283	0.348361	0.395076	0.358548	0.477591	0.367021	0.550394	0.421218
0.0308259	0.0386623	0.0409651	0.0756491	0.144116	0.0641751	0.116701	0.0928838	0.322094	0.379078	0.528674	0.623585	0.521264	0.481676	0.276887	0.601328	0.388116	0.411512	0.590096	0.432663	0.33545	0.403087	0.374208	0.658938	0.28197	0.519	0.266393		0.167703	0.248456	0.200034	0.122545	0.151388	0.216842	0.103609	0.239934	0.222817	0.254432	0.30663	0.280474	0.36781	0.392934	0.409572	0.383768	0.404618	0.358454	0.577865	0.444914	0.519492	0.509645
0.0162252	0.0285582	0.0482086	0.0777216	0.0966943	0.0422924	0.101968	0.0884262	0.340532	0.340313	0.546794	0.685481	0.596221	0.308899	0.241353	0.513898	0.402864	0.471968	0.643462	0.424648	0.26631	0.326057	0.594407	0.716355	0.384134	0.50871	0.187499		0.158117	0.244491	0.15129	0.152401	0.141514	0.159443	0.160713	0.276026	0.234662	0.299557	0.288234	0.302738	0.396264	0.416344	0.366089	0.371597	0.396624	0.373913	0.542326	0.467275	0.545972	0.451335
0.0225095	0.0273023	0.0371648	0.102391	0.0671907	0.0367227	0.101514	0.0865955	0.302455	0.605577	0.575553	0.653331	0.578723	0.395382	0.341587	0.518785	0.394757	0.449286	0.371914	0.397145	0.309504	0.318887	0.537427	0.62169	0.379701	0.518647	0.248258		0.201374	0.270501	0.309566	0.0354822	0.160284	0.222075	0.0953942	0.264715	0.254498	0.325624	0.362712	0.300547	0.409469	0.43211	0.452469	0.403128	0.394775	0.39727	0.473002	0.366787	0.389887	0.555049
[truncated: 95 more columns]

## Sheet: F2
Fig 2b										Fig 2e
jump distances of short-bound tracks (µm)					jump distances of long-bound tracks (µm)						normalized track density and error
preZGA	postZGA	shield	shield + nibpl MO		preZGA	postZGA	shield	shield + nibpl MO		CBE	preZGA	error	postZGA	error	shield	error
0.230915	0.342527	0.104735	0.199801		0.260387	0.0850138	0.0705484	0.130477		0-0.2	1	0.258199	0.951754	0.17094	0.818182	0.142427
0.263139	0.208714	0.126267	0.315516		0.360855	0.340638	0.0722716	0.0915157		0.2-0.4	0.777778	0.131468	0.94152	0.0981603	1	0.0909091
0.359036	0.312107	0.0577908	0.056576		0.252546	0.0425844	0.0421218	0.0718251		0.4-0.6	0.506667	0.0821922	0.890351	0.0739396	0.773554	0.0619339
0.0490129	0.176365	0.128296	0.208592		0.0578027	0.267108	0.0904658	0.0846542		0.6-0.8	0.552381	0.0725312	1	0.0662266	0.853601	0.0549853
0.0985429	0.34452	0.0714959	0.0934984		0.124293	0.350444	0.113999	0.201831		0.8-1	0.585185	0.0658385	0.753899	0.0507127	0.404959	0.0334004
0.333067	0.318985	0.0788353	0.234805		0.15428	0.0685109	0.15562	0.0756005
0.420577	0.318591	0.175634	0.090728		0.114613	0.264354	0.114222	0.151093
0.207202	0.260948	0.176769	0.275701		0.079794	0.0582481	0.0883608	0.0661933
0.325292	0.242724	0.169897	0.16032		0.0895907	0.237944	0.102065	0.106903
0.187981	0.262158	0.127819	0.255807		0.103238	0.123263	0.151829	0.0996131
0.325349	0.293202	0.109162	0.143339		0.0993915	0.0905067	0.104794	0.145789
0.171157	0.199344	0.211246	0.0660396		0.132679	0.0610554	0.0646555	0.0532531
0.154309	0.255739	0.106822	0.0534831		0.14972	0.0618778	0.0670637	0.0900309
0.166877	0.273135	0.191999	0.158079		0.192766	0.0657562	0.0590762	0.124651
0.227307	0.248277	0.188341	0.232237		0.0957581	0.0872464	0.0729551	0.154084
0.205902	0.113643	0.166825	0.0583858		0.255514	0.0471192	0.201057	0.224388
0.233222	0.0968455	0.191174	0.0618943		0.303065	0.0676018	0.0667902	0.139351
0.222575	0.193249	0.245517	0.178068		0.0547479	0.124636	0.0908581	0.10409
0.112102	0.191723	0.152553	0.200318		0.0705083	0.052691	0.11429	0.12387
0.199038	0.153787	0.105345	0.0894719		0.200505	0.229415	0.127693	0.163462
0.318729	0.260404	0.144178	0.126664		0.136312	0.0743948	0.0724909	0.0739334
0.0898344	0.0592642	0.255111	0.107981		0.288276	0.0991975	0.100862	0.100106
0.233184	0.0524102	0.169967	0.0689276		0.279949	0.081144	0.155993	0.157465
0.292045	0.316643	0.0881998	0.0963149		0.267915	0.106191	0.254409	0.0485168
0.263072	0.208853	0.261039	0.236142		0.142253	0.0810502	0.144555	0.208551
0.143738	0.0551641	0.148694	0.234478		0.0589835	0.0676067	0.204519	0.318244
0.264417	0.157085	0.0665479	0.26531		0.0921391	0.0617751	0.0719212	0.0840777
0.200993	0.161025	0.211612	0.0653583		0.0527565	0.0741281	0.0519848	0.194943
0.372667	0.221578	0.300622	0.0988586		0.177766	0.0775519	0.0832605	0.201882
0.0805201	0.146237	0.228853	0.110066		0.092736	0.0671939	0.0761119	0.0447218
0.201412	0.302139	0.175495	0.229272		0.106799	0.0814718	0.10444	0.101159
0.468644	0.285838	0.149739	0.0610185		0.121922	0.107164	0.052747	0.155447
0.292235	0.318226	0.170346	0.146861		0.11925	0.0546502	0.18462	0.0607354
0.113298	0.221833	0.0858565	0.247523		0.152733	0.25509	0.29326	0.1009
0.461377	0.209629	0.0815434	0.226479		0.307614	0.27072	0.166151	0.0664377
0.415706	0.385914	0.214018	0.227018		0.33603	0.076827	0.0439377	0.126225
0.362264	0.219744	0.282636	0.102468		0.114521	0.127303	0.0889594	0.133274
0.23728	0.209266	0.114043	0.0711699		0.134645	0.250449	0.17626	0.0757073
0.234896	0.107853	0.249847	0.335839		0.114102	0.123379	0.220375	0.0750599
0.0626589	0.232128	0.10033	0.115929		0.198926	0.107637	0.0596385	0.0857183
0.238677	0.182258	0.0548727	0.185127		0.0761358	0.121947	0.0672549	0.0929519
0.318871	0.241391	0.0741711	0.11629		0.228459	0.0511423	0.105353	0.0816116
0.323739	0.0847265	0.208243	0.313785		0.133564	0.0701744	0.0546368	0.0767414
0.111349	0.190258	0.203558	0.252435		0.15267	0.0946834	0.0685435	0.101015
0.378306	0.106206	0.0510068	0.232039		0.429888	0.0588373	0.0949236	0.0623509
0.266068	0.290838	0.246579	0.036053		0.107797	0.0693284	0.0724992	0.185593
0.249955	0.110532	0.209603	0.20192		0.115643	0.0619277	0.0618067	0.054497
0.279294	0.302019	0.0888994	0.0695152		0.0595501	0.0831866	0.0298953	0.167376
0.346364	0.219511	0.18853	0.206215		0.0780433	0.0462115	0.0442464	0.0769424
0.280802	0.285327	0.283995	0.179315		0.265723	0.052764	0.129676	0.0738188
0.217325	0.328671	0.0822201	0.283511		0.369081	0.0687646	0.194549	0.0838362
0.283686	0.207572	0.176911	0.179699		0.333829	0.0907992	0.0759014	0.0873709
0.201918	0.303767	0.160569	0.0652506		0.300851	0.106149	0.0805738	0.11718
0.115891	0.0962971	0.120159	0.247684		0.242946	0.0708051	0.134181	0.186963
0.125487	0.13189	0.188797	0.0813049		0.424074	0.0931378	0.0818278	0.0830877
0.210569	0.128955	0.272317	0.181016		0.0892592	0.102572	0.113975	0.106991
0.261466	0.159067	0.0796751	0.145702		0.346902	0.107072	0.0662883	0.136711
0.256288	0.131631	0.252114	0.0359731		0.109275	0.215593	0.0870835	0.158896
0.273808	0.108042	0.156891	0.277375		0.109231	0.0945096	0.0539191	0.101872
0.18223	0.227537	0.107621	0.141827		0.066152	0.0570644	0.0687107	0.159762
0.223762	0.229837	0.176189	0.155857		0.354482	0.0693777	0.0977042	0.121544
0.177508	0.147296	0.306626	0.279378		0.372769	0.294986	0.0266728	0.117672
0.378378	0.12765	0.0726486	0.174369		0.0987462	0.367391	0.0896728	0.118601
0.235449	0.24241	0.160313	0.251285		0.212058	0.364442	0.0477054	0.151866
0.336704	0.161156	0.192745	0.201993		0.0706986	0.0825547	0.169805	0.152882
0.137756	0.277261	0.0841866	0.18788		0.0864112	0.0726644	0.0625797	0.238272
0.379818	0.0786238	0.182753	0.0535373		0.270925	0.0862076	0.0670578	0.104652
0.304452	0.189571	0.161951	0.0421205		0.286785	0.196567	0.0944814	0.129766
0.198658	0.16696	0.161066	0.250666		0.201857	0.0862058	0.11892	0.0694619
0.312833	0.227238	0.333891	0.337841		0.127658	0.113279	0.043247	0.067223
0.23845	0.100909	0.194631	0.302253		0.0686221	0.0728834	0.0478782	0.129568
0.105238	0.212717	0.330023	0.30137		0.0794201	0.249161	0.0774163	0.118293
0.1606	0.131495	0.146593	0.183612		0.0511784	0.0826153	0.0943381	0.0697569
0.22198	0.213232	0.22426	0.0957099		0.113767	0.0939588	0.0544836	0.181447
0.172234	0.0832262	0.120397	0.0381616		0.203022	0.104552	0.069258	0.105847
0.419025	0.276941	0.142913	0.0716974		0.131693	0.0518343	0.0420357	0.057354
0.201736	0.164563	0.217994	0.166288		0.169899	0.109993	0.118986	0.0775888
0.210312	0.0726306	0.183619	0.0893715		0.10567	0.0954551	0.190187	0.0410537
0.16803	0.265597	0.291754	0.257528		0.254076	0.0628647	0.0444292	0.105119
0.32371	0.239542	0.20221	0.10918		0.178215	0.200436	0.0416433	0.18207
0.310212	0.242913	0.136245	0.25643			0.103654	0.127065	0.277763
0.272703	0.214301	0.158231	0.34911			0.0562472	0.0609724	0.0617352
0.292222	0.180783	0.184911	0.208515			0.216332	0.0793979	0.24302
0.309067	0.348293	0.104677	0.177659			0.0634877	0.0601005	0.0591093
0.382054	0.156391	0.197455	0.0869368			0.0795753	0.202621	0.103278
0.130308	0.234067	0.23476	0.320344			0.217471	0.0721073	0.16717
0.347594	0.15842	0.0502882	0.201942			0.0614593	0.114848	0.0820265
0.252666	0.246574	0.0610357	0.209036			0.0721718	0.0818197	0.147446
0.364231	0.104304	0.130209	0.246182			0.418246	0.0419979	0.0868332
0.293831	0.238764	0.363653	0.204439			0.0927846	0.0433277	0.0958892
0.275792	0.106326	0.0874927	0.175557			0.0591288	0.0826296	0.13844
0.165272	0.202656	0.220033	0.0785229			0.108838	0.0644535	0.0754958
0.302814	0.31246	0.178447	0.1856			0.0986532	0.0882087	0.0870707
0.258604	0.241481	0.138844	0.158142			0.0739097	0.0524959	0.132801
0.25539	0.155203	0.0753651	0.209683			0.078807	0.0616376	0.0950871
0.355761	0.148732	0.260814	0.0692836			0.0945286	0.129467	0.0501837
0.248324	0.24485	0.142059	0.145874			0.136141	0.132076	0.145972
0.281543	0.237935	0.183301	0.0683646			0.058055	0.0711024	0.112482
0.242924	0.246344	0.339332	0.265789			0.261017	0.0737791	0.0657969
0.198388	0.306036	0.139608	0.191045			0.146791	0.106489	0.0818282
0.0828013	0.358995	0.115275	0.108262			0.148855	0.0871858	0.0831129
0.084311	0.0876535	0.0445908	0.274132			0.115853	0.0420002	0.119234
0.0655097	0.175541	0.104557	0.0999195			0.0544359	0.0473178	0.0795094
0.0797343	0.266567	0.181825	0.0951191			0.273302	0.0823511	0.0580048
0.243871	0.180393	0.0502136	0.0744166			0.119401	0.0723125	0.129626
0.311204	0.0940971	0.31492	0.189508			0.0912678	0.215704	0.0841409
0.250537	0.191172	0.146881	0.179423			0.134389	0.129846	0.0596066
0.35552	0.217799	0.179486	0.130784			0.0640617	0.0963445	0.17358
0.0891376	0.234436	0.22578	0.182747			0.0974357	0.087714	0.0658762
0.234915	0.167974	0.0386203	0.143036			0.0679233	0.13308	0.177728
0.158569	0.227095	0.286841	0.286253			0.0916803	0.135905	0.103374
0.144039	0.303201	0.192315	0.21888			0.0776815	0.0653126	0.0773183
0.353487	0.306332	0.0655449	0.143714			0.0698549	0.0540546	0.132329
0.262421	0.372366	0.171534	0.11896			0.093846	0.075246	0.168082
0.150647	0.166003	0.237066	0.133408			0.0705095	0.0537788	0.108312
0.116005	0.150671	0.228336	0.262992			0.206917	0.0469907	0.0914996
0.246261	0.284747	0.18576	0.142138			0.0508457	0.130933	0.107525
0.221145	0.214209	0.198868	0.232502			0.0586423	0.0613796	0.138111
0.256203	0.0882765	0.192988	0.264143			0.0858106	0.091916	0.183164
0.198469	0.163773	0.113361	0.31247			0.0653674	0.0521306	0.100606
0.245972	0.199302	0.122163	0.281362			0.0661213	0.0576622	0.263841
0.342897	0.173011	0.0687545	0.159791			0.350446	0.0779884	0.157738
0.301679	0.149474	0.263332	0.0445474			0.120589	0.0642758	0.0674979
0.259643	0.244414	0.138158	0.24741			0.0737502	0.0563185	0.0612334
0.311221	0.112729	0.0486249	0.295526			0.185042	0.128604	0.0579721
0.343707	0.261831	0.0780797	0.123676			0.0720584	0.0718919	0.06063
0.367012	0.21769	0.221298	0.104838			0.134837	0.0632132	0.0926599
0.181608	0.162693	0.230146	0.156594			0.371962	0.0883787	0.0630995
0.10597	0.231601	0.278588	0.160368			0.0627173	0.0494745	0.0661441
0.212359	0.177767	0.196927	0.098948			0.170983	0.0555165	0.0657686
0.139562	0.189932	0.0634099	0.260636			0.203958	0.113716	0.1015
0.327396	0.307578	0.125496	0.233045			0.216137	0.0993686	0.0607875
0.259173	0.284855	0.105384	0.170559			0.215387	0.143962	0.0571161
0.26518	0.327625	0.123353	0.218654			0.0801004	0.0643991	0.285088
0.0702354	0.208948	0.185382	0.156056			0.0687799	0.0559764	0.16994
0.175626	0.296022		0.0784046			0.220488	0.0845317	0.0837432
0.24067	0.308514		0.0866821			0.144245	0.163363	0.0653292
0.0719888	0.23211		0.0828711			0.181447	0.0488042	0.0894172
0.0962661	0.314009		0.320941			0.235616	0.0628624	0.075052
0.113043	0.280528		0.314429			0.0779725	0.0983446	0.19134
0.25229	0.319425		0.255294			0.0685648	0.0499658	0.128328
0.263537	0.327697		0.11253			0.237918	0.0419074	0.0520646
0.150694	0.268978		0.0672767			0.327905	0.0433716	0.290142
0.358631	0.11763		0.205506			0.0750859	0.0677194	0.105747
0.270887	0.285774		0.14435			0.111974	0.0529547	0.267182
0.281315	0.278725		0.0757392			0.142747	0.0914952	0.117741
0.097397	0.209129		0.224179			0.056987	0.0622992	0.23228
0.287967	0.213431		0.310206			0.0981197	0.0708916	0.0533718
0.104129	0.203383		0.0689447			0.0488249	0.150071	0.0719686
0.26687	0.104665		0.231618			0.237597	0.0967754	0.114413
0.289536	0.20793		0.287489			0.0520689	0.17638	0.107582
0.0720109	0.185863		0.148612			0.0828694	0.0872933	0.0719319
0.109435	0.235425		0.204321			0.155604	0.186889	0.0969547
0.0593944	0.205469		0.145374			0.0497374	0.0454905	0.113789
0.217476	0.24127		0.292041			0.0658457	0.137785	0.127434
0.243514	0.338503		0.215329			0.166744	0.0650825	0.0629584
0.339686	0.330651		0.192934			0.119134	0.072101	0.0500662
0.320598	0.179291		0.160648			0.061853	0.0605371	0.126888
0.262951	0.0542333		0.108514			0.108829	0.275925	0.0981742
0.261123	0.414041		0.190436			0.101536	0.122072	0.1478
0.229195	0.369585		0.060102			0.080505	0.0844838	0.0857709
0.244939	0.182515		0.157293			0.113449	0.0533282	0.0893844
0.232576	0.173394		0.11557			0.0630638	0.0347899	0.0540752
0.122415	0.262409		0.196224			0.0701895	0.0633111	0.0386491
0.0831381	0.162503		0.162057			0.348085	0.0443497	0.0548671
0.354968	0.236284		0.242241			0.0974549	0.0942769	0.123854
0.290708	0.123708					0.127489	0.0690249	0.14446
0.282254	0.329254					0.318277	0.0967241	0.170038
0.200399	0.303272					0.0740959	0.0635371	0.0644868
0.188563	0.260617					0.207506	0.0458988	0.176607
0.222939	0.251088					0.072048	0.120005	0.0689566
0.29351	0.14855					0.0690138	0.124202	0.069904
0.225949	0.0616835					0.148197	0.0720118	0.0480409
0.089585	0.28583						0.0678595	0.0676575
0.261781	0.213936						0.175502	0.0545704
0.262323	0.308123						0.0582827	0.0507848
0.146993	0.261624						0.117997	0.105293
0.11185	0.253672						0.0497201	0.170749
0.121737	0.231714						0.0705329	0.181268
0.170205	0.262214						0.109213	0.275062
0.110619	0.267664						0.0831335	0.0561156
0.238636	0.117871						0.0840819	0.103898
0.246323	0.35684						0.0952635	0.311943
0.30538	0.168559						0.045895	0.180971
0.261489	0.171725						0.0491686	0.081561
0.0888983	0.231988						0.0717153	0.0690857
0.223646	0.103311						0.0411286	0.0820714
0.328202	0.223937						0.0619903	0.1174
0.17283	0.213731						0.118826	0.136602
0.119129	0.316167						0.0454346	0.0375567
0.205706	0.187329						0.0836431	0.0833761
0.262122	0.14376						0.245569	0.244917
0.275071	0.253176						0.19374	0.0933251
0.223921	0.230528						0.0978147	0.12825
0.273117	0.0622242						0.21375	0.141165
0.243647	0.267813						0.0503141	0.0859344
0.230903	0.258918						0.0857951	0.122998
0.220933	0.35469						0.048432	0.105025
0.20345	0.131135						0.184057	0.144111
0.200157	0.225092						0.0736224	0.0564036
	0.0976199						0.0570654	0.0403597
	0.30211						0.0450183	0.225411
	0.296504						0.0954061	0.0725688
	0.199189						0.0769999	0.16902
	0.211655						0.0728785	0.230756
	0.190794						0.0614141	0.0798448
	0.240608						0.131724	0.0695698
	0.159063						0.068766	0.260357
	0.27134						0.0703437	0.0468839
	0.179348						0.050064	0.0699124
	0.217029						0.0638906	0.0625821
	0.353987						0.0620089	0.146191
	0.261614						0.0690839	0.0451695
	0.098604						0.135539	0.107308
	0.285661						0.105713	0.0646474
	0.218311						0.0978802	0.0887632
	0.283455						0.0678074	0.183177
	0.0962477						0.0867545	0.249077
	0.339014						0.0885112	0.0556152
	0.302188						0.0466482	0.12261
	0.11597						0.0621497	0.0561561
							0.0805536	0.136754
							0.0637881	0.0588171
							0.0429444	0.0616274
							0.0641633	0.118516
							0.102316	0.113626
							0.0713893	0.148352
							0.0713875	0.22016
							0.115337	0.0771093
							0.0669129	0.0924907
							0.0632018	0.0864585
							0.100206	0.0414606
							0.0836965	0.0978228
							0.0622453	0.166558
							0.106475	0.1758
							0.0698468	0.0553339
							0.0963952	0.0986378
							0.0965755	0.128115
							0.21018	0.0733591
							0.0492751	0.0578058
							0.068416	0.181702
							0.12163	0.0879071
							0.245697	0.0703592
							0.108452	0.140994
							0.10601	0.0391623
							0.0720673	0.104322
							0.0850461	0.0973123
							0.0573429	0.0919255
								0.116195
								0.0657221
								0.0591994
								0.133375
								0.14332
								0.136913
								0.138836
								0.0709591
								0.160371
								0.18655
								0.0887176
								0.281409
								0.062227
								0.138852
								0.0636546
								0.220865
								0.220125
								0.075038
								0.168518
								0.137516
								0.223756
								0.087484
								0.110504
								0.103972
								0.0874084
								0.0531021
								0.238522
								0.257168
								0.0971675
								0.0725061
								0.113635
								0.085299
								0.0917266
								0.0793383
								0.0411058
								0.0627788
								0.0694959
								0.286248
								0.0817533
								0.068404
								0.111637
								0.134868
								0.0493667
								0.0645945
								0.166981
								0.0659041
								0.137315
								0.109449
								0.0886517
								0.0657974
								0.29027
								0.0880864
								0.119334
								0.0490732
								0.236129
								0.0754757
								0.0677899
								0.0739684
								0.123198
								0.0900593
								0.11086
								0.0571225
								0.0825263
								0.0603321
								0.0841274
								0.271988
								0.1572
								0.191989
								0.0750102
								0.147326
								0.146164
								0.0604966
								0.0815092
								0.0468031
								0.0820172
								0.152712
								0.0482564
								0.0764106
								0.116163
								0.0630224
								0.156131
								0.0924236
								0.281478
								0.063729
								0.141009
								0.0754033
								0.0633406
								0.101693
								0.0860865
								0.307283
								0.0834378
								0.0948568
								0.0753502
								0.0822548
								0.0694791
								0.0672015
								0.075365
								0.056345
								0.0948768
								0.0768865
								0.17802
								0.0508028
								0.0674272
								0.103226
								0.0834116
								0.0975285
								0.225193
								0.24311
								0.112568
								0.0725472
								0.104368
								0.0796283
								0.0537218
								0.0445434
								0.0654328
								0.0823118
								0.0789455
								0.24337
								0.162556
								0.194984
								0.0789435
								0.0629306
								0.0928094
								0.0915069
								0.086235
								0.0359099
								0.106165
								0.212541
								0.169124
								0.101486
								0.119025
								0.115364
								0.173922
								0.0713163
								0.126418
								0.0567595
								0.106479
								0.102621
								0.0905547
								0.0947391
								0.0830644
								0.0598617
								0.124417
								0.0779599
								0.0635458
								0.0780273
								0.116714
								0.105878
								0.100738
								0.106268
								0.102083
								0.109664
								0.0473048
								0.0719273
								0.0566895
								0.104624
								0.0784758
								0.0878779
								0.0815203
								0.0630645
								0.11083
								0.0398073
								0.214128
								0.0771951

## Sheet: F3
Fig. 2d									Fig. 2e									Fig. 3f					Fig. 3g					Fig. 3h						Fig. 3i				Fig. 3j
	HT-CTCF									HT-Rad21									100% data					100% data				HT-CTCF bound fractions						HT-CTCF search time				rel. effective search time
502ms				4515ms					502ms				4515ms						HT-CTCF					HT-Rad21					measured		calculated				mean	error		HT-CTCF	mean	error
	preZGA	postZGA	shield		preZGA	postZGA	shield			preZGA	postZGA	shield		preZGA	postZGA	shield			preZGA	postZGA	shield			preZGA	postZGA	shield			mean	error	mean	error		pre-ZGA	142.349	69.1053		preZGA	1	0.762506
time (s)	survival time distribution			time (s)	survival time distribution				time (s)	survival time distribution			time (s)	survival time distribution				Rate (1/s)	Fraction				Rate (1/s)	Fraction				pre-ZGA	0.172095	0.0531207	0.129768	0.0551378		post-ZGA	326.368	92.8188		postZGA	0.131992	0.0924277
1.004	1	1	1	9.03	1	1	1		1.004	1	1	1	9.03	1	1	1		0.001	3.3173e-20	6.47735e-36	3.28276e-21		0.001	0	1.67532e-35	0		post-ZGA	0.166433	0.0231145	0.13963	0.0369576		shield	205.264	51.4247		shield	0.0192006	0.01381
1.506	0.77892	0.79677	0.776995	13.545	0.784314	0.808376	0.810078		1.506	0.696587	0.713953	0.819987	13.545	0.769831	0.825472	0.880077		0.00126638	4.90085e-21	0	0		0.00126638	2.17679e-21	2.09829e-35	0		shield	0.208356	0.0121677	0.167495	0.0367051
2.008	0.620394	0.641319	0.606416	18.06	0.569781	0.630711	0.642119		2.008	0.513274	0.541473	0.695708	18.06	0.513654	0.663522	0.758221		0.00160372	8.51745e-22	0	4.09236e-22		0.00160372	5.00044e-21	4.6159e-37	1.14204e-35
2.51	0.531705	0.538358	0.539124	22.575	0.446943	0.522843	0.531008		2.51	0.438685	0.44845	0.615631	22.575	0.386216	0.570755	0.686654		0.00203092	6.15106e-21	0	6.1631e-21		0.00203092	0	0	0
3.012	0.465296	0.475774	0.462441	27.09	0.345444	0.453046	0.44186		3.012	0.378003	0.395349	0.565663	27.09	0.29909	0.496069	0.647969		0.00257191	2.18311e-20	0	0		0.00257191	0	1.95762e-36	2.29717e-37		HT-Rad21 bound fractions						HT-Rad21 search time				rel. effective search time
3.514	0.40874	0.429341	0.408451	31.605	0.282584	0.397208	0.390181		3.514	0.339444	0.353876	0.530429	31.605	0.237971	0.441824	0.599613		0.00325702	6.96792e-22	3.12221e-37	0		0.00325702	0	1.99197e-36	2.90234e-36			measured		calculated				mean	error		HT-Rad21	mean	error
4.016	0.366752	0.39031	0.36698	36.12	0.230104	0.352792	0.324289		4.016	0.309735	0.32907	0.504805	36.12	0.182055	0.400943	0.562863		0.00412463	3.07384e-23	0	0		0.00412463	0	2.50515e-37	0			mean	error	mean	error		pre-ZGA	421.707	169.819		preZGA	1	0.661113
4.518	0.323479	0.356662	0.327074	40.635	0.187428	0.318528	0.284238		4.518	0.290771	0.299612	0.480461	40.635	0.149545	0.360849	0.512573		0.00522335	8.21876e-22	0	9.13628e-23		0.00522335	0	1.30391e-36	1.1311e-37		pre-ZGA	0.0381463	0.0145499	0.0381463	0.0148338		post-ZGA	903.364	207.532		postZGA	0.580186	0.547328
5.02	0.293488	0.335128	0.298122	45.15	0.154556	0.273477	0.24031		5.02	0.268015	0.276744	0.451634	45.15	0.113134	0.332547	0.470019		0.00661474	1.73139e-22	0	2.07295e-21		0.00661474	0	0	0		post-ZGA	0.0615875	0.0119381	0.0615875	0.014282		shield	179.035	18.692		shield	0.063297	0.0442537
5.522	0.269494	0.307537	0.276995	49.665	0.122837	0.243655	0.21447		5.522	0.24842	0.254651	0.431775	49.665	0.0923277	0.305818	0.423598		0.00837678	4.61002e-22	0	1.15448e-21		0.00837678	0	0	0.175285		shield	0.292273	0.0169025	0.292361	0.0252302
6.024	0.253642	0.290713	0.252739	54.18	0.102653	0.215102	0.184755		6.024	0.228824	0.240698	0.408712	54.18	0.0819246	0.277516	0.404255		0.0106082	4.60529e-22	0	0.38937		0.0106082	0	4.88517e-38	0.714288
6.526	0.233505	0.276581	0.228482	58.695	0.0882353	0.193528	0.164083		6.526	0.211757	0.228682	0.392056	58.695	0.0715215	0.259434	0.377176		0.013434	2.98638e-22	0.146017	0.277041		0.013434	0	0.227489	5.27746e-37
7.028	0.215938	0.255047	0.213615	63.21	0.0720877	0.173858	0.142119		7.028	0.198483	0.215116	0.379244	63.21	0.0598179	0.236635	0.353965		0.0170125	9.033e-22	0.647068	0		0.0170125	0.0972353	0.516291	0
7.53	0.200514	0.240242	0.196401	67.725	0.0611303	0.152284	0.118863		7.53	0.189633	0.204651	0.360666	67.725	0.053316	0.21934	0.338491		0.0215443	0	1.41603e-37	5.07014e-22		0.0215443	0.160556	5.99509e-38	5.48461e-37
8.032	0.186375	0.222746	0.183099	72.24	0.044406	0.135787	0.108527		8.032	0.17952	0.196124	0.347854	72.24	0.0494148	0.201258	0.323017		0.0272833	0.291117	2.46728e-37	2.17005e-23		0.0272833	0	2.30696e-37	2.70683e-37
8.534	0.178235	0.208614	0.166667	76.755	0.038639	0.121827	0.0994832		8.534	0.172566	0.186047	0.329917	76.755	0.0429129	0.180818	0.303675		0.0345511	0.360387	0	5.71992e-24		0.0345511	0	6.25458e-38	0
9.036	0.166667	0.195155	0.156495	81.27	0.0322953	0.111041	0.0917313		9.036	0.163717	0.177132	0.314542	81.27	0.0364109	0.163522	0.288201		0.0437548	5.42195e-22	0	1.11846e-22		0.0437548	0	4.93894e-38	1.41779e-37
9.538	0.154242	0.185061	0.143975	85.785	0.027105	0.0989848	0.0813953		9.538	0.152971	0.167442	0.307495	85.785	0.029909	0.147799	0.274662		0.0554102	0	0	0.201611		0.0554102	3.86799e-21	4.83244e-38	0.019927
10.04	0.143102	0.175639	0.131455	90.3	0.0207612	0.0888325	0.0762274		10.04	0.148546	0.16124	0.297245	90.3	0.0273082	0.136006	0.259188		0.0701704	1.4284e-21	1.15936e-37	0.0483372		0.0701704	0.277825	4.04947e-38	0.037937
10.542	0.133676	0.160834	0.124413	94.815	0.017301	0.0805838	0.0684755		10.542	0.140961	0.156589	0.288277	94.815	0.0260078	0.122642	0.237911		0.0888624	0.242697	0.00306616	2.82111e-22		0.0888624	0.239777	0	2.65945e-38
11.044	0.125107	0.151413	0.116588	99.33	0.0144175	0.071066	0.0645995		11.044	0.136536	0.149612	0.280589	99.33	0.0247074	0.110063	0.208897		0.112534	1.3321e-21	0.144633	3.91856e-23		0.112534	0	0.114656	1.05002e-38
11.546	0.116538	0.144684	0.109546	103.845	0.011534	0.0659898	0.0581395		11.546	0.127686	0.143411	0.272261	103.845	0.023407	0.0982704	0.201161		0.14251	0	0	0		0.14251	0	0.0065104	9.9498e-38
12.048	0.106684	0.133917	0.104851	108.36	0.00749712	0.0621827	0.0542636		12.048	0.121997	0.137597	0.264574	108.36	0.0195059	0.0943396	0.189555		0.180472	2.31625e-23	0	1.37886e-24		0.180472	0	0	0
12.55	0.0989717	0.128533	0.0978091	112.875	0.00519031	0.0558376	0.0490956		12.55	0.118205	0.132558	0.256246	112.875	0.0169051	0.0841195	0.17795		0.228546	2.7427e-23	0	0		0.228546	0	7.23377e-38	0
13.052	0.0916881	0.123822	0.0923318	117.39	0.00288351	0.0494924	0.0439276		13.052	0.111884	0.128295	0.248559	117.39	0.0130039	0.0794025	0.172147		0.289427	1.70168e-23	0	0		0.289427	5.38655e-23	0	0.0314157
13.554	0.0852614	0.117766	0.0876369	121.905	0.00288351	0.0444162	0.0413437		13.554	0.106195	0.123256	0.240231	121.905	0.0130039	0.0738994	0.162476		0.366524	5.50907e-24	0	0		0.366524	0	2.06965e-38	0
14.056	0.0775493	0.106999	0.0837246	126.42	0.0017301	0.0387056	0.0361757		14.056	0.100506	0.120155	0.233184	126.42	0.0130039	0.0707547	0.154739		0.464159	0	0	0.0514876		0.464159	0	0.029807	0
14.558	0.0711225	0.0955585	0.0758998	130.935	0.0017301	0.0310914	0.0284238		14.558	0.0948167	0.114341	0.22934	130.935	0.0117035	0.0660377	0.148936		0.587802	2.23719e-23	0	0		0.587802	0.0710208	0.0246868	0
15.06	0.0681234	0.0942127	0.071205	135.45	0.0011534	0.0260152	0.0245478		15.06	0.0903919	0.112403	0.221653	135.45	0.0104031	0.0605346	0.145068		0.74438	0.0629989	4.37158e-38	0		0.74438	1.31392e-22	0	9.9212e-39
15.562	0.0659811	0.0881561	0.0665102	139.965	0.000576701	0.0234772	0.0232558		15.562	0.0828066	0.10814	0.21845	139.965	0.00520156	0.0573899	0.135397		0.942668	0.0289041	0.0545559	2.16597e-24		0.942668	4.84646e-24	0	5.32732e-39
16.064	0.0621251	0.0807537	0.0618153	144.48	0.000576701	0.0222081	0.0193798		16.064	0.079646	0.103876	0.211403	144.48	0.00520156	0.0534591	0.129594		1.19378	0.00411004	0.00465973	0.00700557		1.19378	0	0	0.0113623
16.566	0.0578406	0.077389	0.057903	148.995	0.000576701	0.0190355	0.0193798		16.566	0.0726928	0.0996124	0.206919	148.995	0.00520156	0.047956	0.117988		1.51178	0.00978586	0	0.0251469		1.51178	0.146382	0.0805595	0.00978473
17.068	0.0518423	0.0746972	0.0555556	153.51	0.000576701	0.0177665	0.0167959		17.068	0.0676359	0.0957364	0.204356	153.51	0.00520156	0.043239	0.11412		1.91448	2.09842e-23	0	1.05972e-24		1.91448	0.00720384	6.47663e-39	2.00591e-39
17.57	0.0467009	0.0720054	0.0516432	158.025	0.000576701	0.0158629	0.0142119		17.57	0.0651075	0.0922481	0.198591	158.025	0.00260078	0.0393082	0.108317		2.42446	1.38218e-23	2.0133e-38	0		2.42446	1.82075e-24	4.2619e-39	0
18.072	0.0428449	0.0672948	0.0477308	162.54	0.000576701	0.0145939	0.0116279		18.072	0.062579	0.0879845	0.194747	162.54	0.00260078	0.0353774	0.102515		3.07029	3.69261e-24	0	2.51332e-24		3.07029	7.67831e-26	0	1.347e-39
18.574	0.0398458	0.064603	0.0438185	167.055	0.000576701	0.0133249	0.0116279		18.574	0.0619469	0.0856589	0.192184	167.055	0.00130039	0.0306604	0.0947776		3.88816	0	4.23598e-40	0		3.88816	0	0	1.51952e-39
19.076	0.0385604	0.0612382	0.043036	171.57		0.0101523	0.0116279		19.076	0.0581542	0.0837209	0.186419	171.57	0.00130039	0.0267296	0.0889749		4.92388	1.451e-24	0	0		4.92388	1.45716e-24	2.29035e-40	0
19.578	0.0359897	0.0565276	0.0422535	176.085		0.00951777	0.0103359		19.578	0.0556258	0.0813953	0.183857	176.085	0.00130039	0.0227987	0.0696325		6.23551	2.41617e-24	0	3.00275e-26		6.23551	0	5.12277e-40	4.73748e-41
20.08	0.0338475	0.0551817	0.0375587	180.6		0.00824873	0.00645995		20.08	0.0537295	0.0786822	0.181294	180.6	0.00130039	0.0188679	0.0676983		7.89652	0	0	2.21738e-25		7.89652	8.4886e-25	4.69947e-40	1.19711e-39
20.582	0.0321337	0.0524899	0.0375587	185.115		0.00761421	0.00645995		20.582	0.051201	0.0775194	0.178091	185.115	0.00130039	0.0172956	0.0618956		10	1.35859e-23	0	3.88341e-26		10	0	5.26087e-40	5.67179e-39
21.084	0.0308483	0.0497981	0.0352113	189.63		0.0069797	0.00516796		21.084	0.0474083	0.0748062	0.174888			0.0133648	0.0599613
21.586	0.029563	0.0484522	0.0336463	194.145		0.0069797	0.00387597		21.586	0.0467762	0.0732558	0.169122			0.0133648	0.0541586
22.088	0.0278492	0.0477793	0.0305164	198.66		0.0069797	0.00387597		22.088	0.0461441	0.0709302	0.164638			0.0110063	0.0502901
22.59	0.0269923	0.0457604	0.028169	203.175		0.00634518	0.00258398		22.59	0.045512	0.0697674	0.160154			0.00943396	0.0464217
23.092	0.02485	0.0417227	0.0258216	207.69		0.00634518	0.00258398		23.092	0.0423515	0.0686047	0.154388			0.00786164	0.0444874
23.594	0.0235647	0.039031	0.0242567	212.205		0.00444162	0.00258398		23.594	0.0417193	0.0670543	0.150545			0.00707547	0.0425532
24.096	0.0227078	0.0370121	0.0226917	216.72		0.00380711	0.00258398		24.096	0.0391909	0.0643411	0.148623			0.00707547	0.0367505
24.598	0.0205656	0.0363392	0.0226917	221.235		0.00253807	0.00258398		24.598	0.0360303	0.0620155	0.143498			0.00628931	0.0348162
25.1	0.0205656	0.0343203	0.0226917	225.75		0.00253807	0.00258398		25.1	0.0360303	0.0589147	0.139013			0.00628931	0.0309478
25.602	0.0201371	0.0336474	0.0211268	230.265		0.00190355	0.00258398		25.602	0.0353982	0.0573643	0.13517			0.00628931	0.0290135
26.104	0.0192802	0.0316285	0.0195618	234.78		0.000634518	0.00129199		26.104	0.0347661	0.0565891	0.131326			0.00471698	0.0290135
26.606	0.0179949	0.0309556	0.0195618	239.295		0.000634518	0.00129199		26.606	0.034134	0.0550388	0.128123			0.00471698	0.0290135
27.108	0.0179949	0.0302826	0.0179969	243.81		0.000634518	0.00129199		27.108	0.0303413	0.0534884	0.124279			0.00471698	0.0270793
27.61	0.0175664	0.0275908	0.0172144	248.325		0.000634518	0.00129199		27.61	0.0297092	0.0531008	0.121076			0.00393082	0.0193424
28.112	0.0162811	0.0269179	0.0156495						28.112	0.0290771	0.051938	0.119154
28.614	0.0149957	0.0248991	0.0156495						28.614	0.028445	0.0507752	0.116592
29.116	0.0128535	0.0228802	0.0140845						29.116	0.028445	0.0492248	0.113389
29.618	0.012425	0.0228802	0.0117371						29.618	0.028445	0.0484496	0.110826
30.12	0.0102828	0.0222073	0.0101721						30.12	0.0278129	0.0472868	0.109545
30.622	0.0102828	0.0201884	0.0086072						30.622	0.0271808	0.0453488	0.107623
31.124	0.00985433	0.0188425	0.0086072						31.124	0.0265487	0.0449612	0.105701
31.626	0.00942588	0.0181696	0.0086072						31.626	0.0259166	0.0445736	0.10378
32.128	0.00856898	0.0174966	0.00782473						32.128	0.0246523	0.0430233	0.103139
32.63	0.00814053	0.0174966	0.00704225						32.63	0.022756	0.0426357	0.0999359
33.132	0.00814053	0.0154778	0.00704225						33.132	0.022756	0.0403101	0.0973735
33.634	0.00771208	0.0148048	0.00704225						33.634	0.0208597	0.0383721	0.094811
34.136	0.00728363	0.0141319	0.00625978						34.136	0.0208597	0.0379845	0.0928892
34.638	0.00728363	0.012786	0.00625978						34.638	0.0208597	0.0360465	0.0916079
35.14	0.00642674	0.0121131	0.00625978						35.14	0.0202276	0.0352713	0.0903267
35.642	0.00642674	0.0121131	0.00469484						35.642	0.0189633	0.0341085	0.0896861
36.144	0.00642674	0.0114401	0.00391236						36.144	0.0189633	0.0333333	0.0852018
36.646	0.00599829	0.0114401	0.00312989						36.646	0.0183312	0.0321705	0.0813581
37.148	0.00599829	0.0114401	0.00312989						37.148	0.0183312	0.0317829	0.0813581
37.65	0.00599829	0.0114401	0.00312989						37.65	0.0164349	0.0313953	0.0787956
38.152	0.00471294	0.0114401	0.00312989						38.152	0.0164349	0.0306202	0.0787956
38.654	0.00471294	0.0107672	0.00312989						38.654	0.0164349	0.029845	0.0755926
39.156	0.00385604	0.0100942	0.00312989						39.156	0.0158028	0.029845	0.0743113
39.658	0.00385604	0.00942127	0.00312989						39.658	0.0145386	0.0286822	0.0717489
40.16	0.00342759	0.00942127	0.00312989						40.16	0.0132743	0.0282946	0.0691864
40.662	0.00342759	0.00942127	0.00312989						40.662	0.0126422	0.0275194	0.0685458
41.164	0.00342759	0.00942127	0.00234742						41.164	0.0126422	0.0263566	0.0679052
41.666	0.00342759	0.00942127	0.00234742						41.666	0.0120101	0.025969	0.0672646
42.168	0.00342759	0.00942127	0.00234742						42.168	0.0120101	0.0251938	0.0640615
42.67	0.00342759	0.00942127	0.00234742						42.67	0.011378	0.0248062	0.0602178
43.172	0.00342759	0.00942127	0.00234742						43.172	0.0107459	0.0248062	0.0589366
43.674	0.00342759	0.00942127	0.00234742						43.674	0.0101138	0.0244186	0.058296
44.176	0.00299914	0.00942127	0.00234742						44.176	0.00948167	0.0232558	0.0570147
44.678	0.00299914	0.00874832	0.00234742						44.678	0.00884956	0.0224806	0.0544523
45.18	0.00299914	0.00874832	0.00234742						45.18	0.00884956	0.022093	0.0538117
45.682	0.00257069	0.00807537	0.00234742						45.682	0.00884956	0.022093	0.0538117
46.184	0.00214225	0.00740242	0.00234742						46.184	0.00821745	0.0209302	0.0525304
46.686	0.00214225	0.00672948	0.00234742						46.686	0.00821745	0.0209302	0.0512492
47.188	0.00214225	0.00672948	0.00234742						47.188	0.00821745	0.0205426	0.0512492
47.69	0.00214225	0.00672948	0.00234742						47.69	0.00821745	0.0205426	0.0506086
48.192	0.00214225	0.00605653	0.00234742						48.192	0.00821745	0.0205426	0.0506086
48.694	0.0017138	0.00538358	0.00234742						48.694	0.00821745	0.020155	0.0506086
49.196	0.0017138	0.00471063	0.00234742						49.196	0.00821745	0.0189922	0.049968
49.698	0.0017138	0.00471063	0.00234742						49.698	0.00758534	0.0189922	0.0486867
50.2	0.0017138	0.00403769	0.00234742						50.2	0.00695322	0.0189922	0.0461243
50.702	0.0017138	0.00336474	0.00156495						50.702	0.00695322	0.0189922	0.0461243
51.204	0.0017138	0.00336474	0.00156495						51.204	0.00695322	0.0189922	0.0442024
51.706	0.0017138	0.00336474	0.00156495						51.706	0.00695322	0.0182171	0.0429212
52.208	0.0017138	0.00336474	0.00156495						52.208	0.00695322	0.0182171	0.0403587
52.71	0.0017138	0.00336474	0.00156495						52.71	0.00695322	0.0182171	0.0403587
53.212	0.0017138	0.00336474	0.00156495						53.212	0.00695322	0.0182171	0.0397181
53.714	0.0017138	0.00336474	0.00156495						53.714	0.00695322	0.0174419	0.0377963
54.216	0.0017138	0.00269179	0.00156495						54.216	0.00695322	0.0170543	0.0377963
54.718	0.0017138	0.00201884	0.00156495						54.718	0.005689	0.0155039	0.0371557
55.22	0.0017138	0.0013459	0.00156495						55.22	0.005689	0.0147287	0.0352338
55.722	0.0017138	0.0013459	0.00156495						55.722	0.005689	0.0143411	0.033312
56.224	0.0017138	0.0013459	0.00156495						56.224	0.00505689	0.0135659	0.033312
56.726	0.00128535	0.0013459	0.00156495						56.726	0.00442478	0.0131783	0.033312
57.228	0.00128535	0.0013459	0.00156495						57.228	0.00442478	0.0127907	0.033312
57.73	0.00128535	0.0013459	0.00156495						57.73	0.00442478	0.0124031	0.0320307
58.232	0.00128535	0.000672948	0.000782473						58.232	0.00442478	0.0120155	0.0307495
58.734	0.00128535	0.000672948	0.000782473						58.734	0.00379267	0.0112403	0.0301089
59.236	0.00128535	0.000672948	0.000782473						59.236	0.00379267	0.0112403	0.0294683
59.738	0.00128535	0.000672948	0.000782473						59.738	0.00252845	0.0112403	0.0288277

## Sheet: S1
Supplementary Fig. 1a		Supplementary Fig. 1b		Supplementary Fig. 1c		Supplementary Fig. 1d
		relative ectopic HT-Rad21				relative ectopic HT-CTCF
		1.00219				2.46792
		0.974995				2.10346
		1.44169				2.62515

## Sheet: S2
Supplementary Fig. 2a		Supplementary Fig. 2b		Supplementary Fig. 2c

## Sheet: S3
Supplementary Fig. 3a		Supplementary Fig. 3b

## Sheet: S4
Supplementary Fig. 4
time intervals between stages for each embryo
64-cell to 128-cell	WT HT-Rad	22	20	16	22	20	22
	HT-Rad21 +nipbl-MO	24	25
	HT-Rad21 +ctcf-MO	19	19	22	21	21
	HT-Rad21 + α-Amanitin	26	20	28	25
	HT-Rad21 +Triptolide	21	21	21	20
	Standard control MO	21	21	22	24
	HaloTag control	20	22	24	17	23	23
	HT-Rad21 3x mutant	22	23	23	20	21
	WT HT-CTCF	23	21	22	26	26	21	28
	HT-CTCF ΔZF4-7	23	20	24	24	23	24
128-cell to 256-cell	WT HT-Rad	16	18	18	19	21	24	23
	HT-Rad21 +nipbl-MO	25	23	22	20
	HT-Rad21 +ctcf-MO	21	19	24	24	24	26
	HT-Rad21 + α-Amanitin	27	25	25	25	25	25
	HT-Rad21 +Triptolide	21	22	23	25
	Standard control MO	24	24	26	24	25	22	22
	HaloTag control	23	18	26	22	26	25	25
	HT-Rad21 3x mutant	23	24	24	21	21	21
	WT HT-CTCF	24	19	22	27	22
	HT-CTCF ΔZF4-7	22	22	22	21	21	26	21
256-cell to 512-cell	WT HT-Rad	22	23	19	29	22	25	26	25
	HT-Rad21 +nipbl-MO	24	24	33	22
	HT-Rad21 +ctcf-MO	21	22	22	23	23	23	23
	HT-Rad21 + α-Amanitin	30	32	27	31	27	25	26
	HT-Rad21 +Triptolide	24	23	23	20	20	21
	Standard control MO	23	24	28	24	26	26
	HaloTag control	22	20	25	30	25	24	31	32
	HT-Rad21 3x mutant	25	24	23	22	22	22
	WT HT-CTCF	21	30	19	29	29
	HT-CTCF ΔZF4-7	24	28	22	25	26	25	25
512-cell to 1k-cell	WT HT-Rad	23	21	22	23	31	24	32	27	27	30	29
	HT-Rad21 +nipbl-MO	20	21	23	32	32
	HT-Rad21 +ctcf-MO	22	21	22	25	25	26	25
	HT-Rad21 + α-Amanitin	27	26	32	27	27	29	28
	HT-Rad21 +Triptolide	24	27	20	29	28	26
	Standard control MO	27	28	30	29	30
	HaloTag control	19	29	27	30	30	27	30	30
	HT-Rad21 3x mutant	27	28	29	26	26	23
	WT HT-CTCF	29	32	33	35	17	27	24
	HT-CTCF ΔZF4-7	22	19	30	24	24	25
1k-cell to high	WT HT-Rad	23	26	26	30	30	32	32	35	30	28	28
	HT-Rad21 +nipbl-MO	30	25	30	31	30
	HT-Rad21 +ctcf-MO	27	25	24	29	25	28	29
	HT-Rad21 + α-Amanitin	38	39	39	38	28	34	28
	HT-Rad21 +Triptolide	29	29	29	28	28	30
	Standard control MO	29	27	30	31	33
	HaloTag control	27	18	19	31	31	28	31	29	29
	HT-Rad21 3x mutant	31	30	30	26	26	27
	WT HT-CTCF	42	34	28	28	26	33	34
	HT-CTCF ΔZF4-7	31	31	26	26	27	29
high to oblong	WT HT-Rad	27	27	26	43	43	38	40	42	30	29	29
	HT-Rad21 +nipbl-MO	28	28	27	26	26
	HT-Rad21 +ctcf-MO	26	27	27	28	33	28	28
	HT-Rad21 + α-Amanitin	37	35	35	38	36	28	33
	HT-Rad21 +Triptolide	31	31	31	38	34	40
	Standard control MO	33	33	31	30	35
	HaloTag control	30	32	29	28	29	29	30	29
	HT-Rad21 3x mutant	29	29	29	26	27	28
	WT HT-CTCF	29	28	31	30	29	29	28	31
	HT-CTCF ΔZF4-7	30	29	28	29	27	24
oblong to sphere	WT HT-Rad	32	30	31	32	32	34	34	31	37	39	37
	HT-Rad21 +nipbl-MO	29	32	31	31	34
	HT-Rad21 +ctcf-MO	29	28	29	30	30	30
	HT-Rad21 + α-Amanitin	41	39	37	37	31	31	31
	HT-Rad21 +Triptolide	29	25	31
	Standard control MO	29	29	18	29	30
	HaloTag control	27	27	29	28	29	31	30
	HT-Rad21 3x mutant	32	34	32	32	30	28
	WT HT-CTCF	24	25	28	31	31
	HT-CTCF ΔZF4-7	30	31	34	30	30	32

## Sheet: S8
Supplementary Fig. 8a (HT-Rad21, Diffusion resampling)																												Supplementary Fig. 8b (HT-CTCF, Diffusion resampling)
D1									D2									D3										D1									D2									D3
64-cell	128-cell	256-cell	512-cell	1k-cell	high	oblong	sphere	shield	64-cell	128-cell	256-cell	512-cell	1k-cell	high	oblong	sphere	shield	64-cell	128-cell	256-cell	512-cell	1k-cell	high	oblong	sphere	shield		64-cell	128-cell	256-cell	512-cell	1k-cell	high	oblong	sphere	shield	64-cell	128-cell	256-cell	512-cell	1k-cell	high	oblong	sphere	shield	64-cell	128-cell	256-cell	512-cell
0.0914936	0.272288	0.191126	0.289403	0.207157	0.187473	0.21815	0.117772	0.107679	1.33567	1.64971	1.71204	1.60688	0.887869	1.09876	1.50612	0.987475	0.652003	3.72873	4.90396	5.06917	4.31051	2.93643	3.14555	3.82705	2.96061	2.70733		0.41428	0.42725	0.481178	0.304656	0.207485	0.276697	0.203277	0.253512	0.192895	1.85723	2.04094	1.79502	1.29956	1.04815	1.50346	0.729108	1.23264	0.923879	4.76597	5.41193	4.77351	4.4622
0.0927761	0.184146	0.203513	0.288456	0.21604	0.0922921	0.231426	0.157078	0.108665	1.51011	1.5571	1.69058	1.68907	0.951563	0.705919	1.34389	0.983522	0.610506	4.13659	4.79388	5.66298	4.43552	2.94736	2.80548	3.21061	2.9774	2.48443		0.410385	0.43674	0.398149	0.287536	0.200583	0.260002	0.179369	0.265939	0.196596	2.26884	2.22284	1.431	0.978925	1.10184	1.28743	0.665898	1.10811	0.938249	5.44428	4.77326	4.5451	3.85005
0.0842092	0.232716	0.177723	0.305692	0.252927	0.165456	0.190389	0.119998	0.1137	1.13935	1.61608	1.6689	1.73891	1.11994	0.76048	1.27494	1.03924	0.664351	3.46694	4.99839	5.20482	4.58554	3.06949	2.76473	3.1746	3.06214	2.53756		0.376873	0.443847	0.260501	0.283489	0.186214	0.245771	0.282849	0.179575	0.19795	1.55626	2.3473	0.794055	1.17751	0.967706	1.33014	0.933578	0.662783	1.01189	4.68321	4.94409	4.2428	4.46641
0.0981194	0.215783	0.11489	0.257377	0.265601	0.142954	0.251863	0.123742	0.109064	1.38162	1.51867	1.5833	1.57742	1.16516	0.792529	1.64337	1.04119	0.682904	3.97039	4.88162	4.95988	3.83638	3.04325	2.78722	4.0685	3.12935	2.57261		0.309418	0.413098	0.165064	0.208031	0.225702	0.262479	0.198568	0.226834	0.194019	1.12621	2.04569	0.626327	0.86899	1.1695	1.29831	0.815884	1.01533	0.953364	4.26993	4.93714	3.91118	3.90659
0.0876114	0.162678	0.142796	0.368633	0.363987	0.337652	0.238519	0.112926	0.108694	1.10153	1.51763	1.64102	1.87601	1.32518	1.74672	1.32423	0.975498	0.598182	3.25158	4.76342	4.85413	4.70266	3.18343	3.52731	3.44718	2.94706	2.43707		0.340402	0.473257	0.441924	0.276735	0.23448	0.273053	0.244729	0.236487	0.186472	1.6407	2.36671	1.85246	1.20648	1.24297	1.53334	0.988368	0.973147	0.963683	5.37386	4.78136	5.10808	4.45629
0.412433	0.13422	0.176858	0.291622	0.399252	0.1014	0.222138	0.126321	0.106598	1.90056	1.51815	1.54912	1.62078	1.71223	0.776482	1.57957	1.03623	0.591917	5.62188	4.63712	4.60437	3.85854	3.72713	2.78113	4.11207	3.05721	2.33198		0.384074	0.494578	0.217714	0.263827	0.215274	0.261728	0.249704	0.221073	0.196222	1.77283	2.4089	0.723449	0.974453	1.11748	1.29178	0.894294	0.981547	0.993752	5.29292	4.29872	3.97882	3.85208
0.0823414	0.305901	0.155303	0.316877	0.268483	0.11793	0.241417	0.117934	0.104407	1.14956	1.67341	1.73196	1.30663	1.06784	0.80706	1.54897	1.04082	0.603446	3.40191	4.92093	5.72974	3.3214	3.0555	2.8627	4.04025	3.14767	2.43342		0.281298	0.438395	0.288318	0.170965	0.2366	0.247572	0.263383	0.234834	0.180045	1.12807	2.21176	0.745977	0.78424	1.23146	1.25085	0.809982	1.00015	0.881784	4.5705	4.81243	3.96774	3.78633
0.480551	0.253377	0.174972	0.285195	0.204508	0.116435	0.214533	0.134649	0.115018	2.13943	1.62747	1.768	1.66194	1.05511	0.877426	1.39448	1.157	0.676873	6.19468	4.92786	5.9666	3.963	3.09364	2.92831	3.61221	3.27745	2.55447		0.414468	0.468347	0.384122	0.269941	0.214589	0.256552	0.217337	0.26419	0.203036	2.00651	2.10233	1.07098	1.00694	1.13692	1.15191	0.786995	1.26282	1.04571	5.05029	4.88745	4.2358	4.25766
0.122052	0.3293	0.245263	0.352526	0.127736	0.250855	0.209603	0.130312	0.104715	1.4394	1.57588	1.65926	1.69688	0.819405	1.58036	1.3101	1.07905	0.580441	3.98413	4.75956	4.91154	3.85376	2.92992	3.8121	3.28946	3.26598	2.3642		0.377563	0.434015	0.450792	0.352626	0.224668	0.245076	0.257249	0.242659	0.203699	1.72157	1.99174	1.89562	1.31275	1.14202	1.24387	0.798876	1.09021	1.09722	5.4911	4.61436	4.85502	4.18668
0.106131	0.124543	0.195414	0.278829	0.274008	0.156517	0.201869	0.123003	0.104291	1.1174	1.42001	1.58768	1.54106	1.3508	0.959805	1.18898	0.967804	0.606658	3.37204	4.29368	4.3905	3.9071	3.56795	2.98171	3.29455	3.01193	2.41878		0.46455	0.463635	0.412631	0.213685	0.235118	0.242103	0.23517	0.192814	0.201368	2.24073	2.23996	1.13646	0.932461	1.26554	1.22908	0.842033	0.770372	1.08035	5.04155	4.94159	4.39785	3.99666
0.117028	0.254	0.180134	0.330559	0.166696	0.120256	0.276382	0.131876	0.0925799	1.278	1.67689	1.72486	1.73489	0.9001	0.851588	1.6693	1.09254	0.514805	3.64987	5.49058	5.66902	4.17698	2.89244	2.9445	4.28836	3.1803	2.33779		0.272883	0.444591	0.396597	0.24274	0.254531	0.267254	0.200312	0.206472	0.194835	0.894996	2.04425	1.10522	1.04399	1.34837	1.3549	0.744181	0.832744	1.01432	4.15117	4.52931	4.41781	4.12841
0.076812	0.129173	0.174607	0.292502	0.284679	0.114993	0.224097	0.109556	0.0983688	1.15848	1.34866	1.68519	1.60657	1.127	0.892309	1.57789	0.949268	0.558786	3.37996	4.09672	5.17295	4.03971	3.16745	2.8979	4.05186	3.14104	2.33773		0.394946	0.466043	0.278891	0.298724	0.246975	0.250426	0.181053	0.239239	0.208368	1.73284	2.05795	0.827567	1.3675	1.25563	1.04224	0.652234	0.930819	1.13169	5.35998	4.77611	4.09136	4.86981
0.0972563	0.301216	0.210096	0.268738	0.315366	0.103281	0.188687	0.122003	0.100149	1.34257	1.4019	1.71568	1.7879	1.17267	0.789011	1.0756	1.06056	0.583336	3.66158	4.01139	5.84786	5.08563	3.11566	2.89072	3.05738	2.97488	2.42334		0.30959	0.470769	0.467153	0.0986746	0.263345	0.267981	0.278465	0.212906	0.192414	1.27736	2.07503	2.11857	0.685387	1.47764	1.54181	0.881224	0.913382	0.938079	4.33257	4.69766	5.60697	3.61742
0.086227	0.230355	0.162217	0.35266	0.31316	0.209779	0.228335	0.150365	0.0918286	1.1539	1.40886	1.61533	1.8167	1.30582	1.21289	1.53269	1.07906	0.549192	3.27816	4.16065	4.86555	4.31719	3.30303	3.22661	3.92559	3.04684	2.31219		0.38674	0.47453	0.312738	0.306438	0.249716	0.233847	0.269802	0.228809	0.202142	2.17702	2.21409	0.928388	1.17258	1.22357	1.1596	0.970767	1.07757	0.950996	5.86011	4.25093	4.18618	4.15274
0.447756	0.221643	0.15289	0.242881	0.326156	0.14912	0.202832	0.113156	0.107252	2.10666	1.66124	1.71222	1.63774	1.5625	0.85688	1.22051	0.940128	0.551017	5.3336	5.1384	5.72802	4.05834	3.68342	2.87222	3.30154	2.91594	2.12223		0.327582	0.448879	0.411592	0.0971193	0.186238	0.253409	0.238539	0.254532	0.197111	1.25168	1.72158	1.15529	0.60816	0.951288	1.30474	0.749737	1.07524	0.974558	4.57605	4.46529	4.24955	3.42263
0.121087	0.219068	0.151552	0.316583	0.327494	0.156872	0.19256	0.109239	0.0990084	1.33823	1.62374	1.66764	1.82631	1.56121	1.03256	1.32663	0.960619	0.544258	3.69324	5.03026	5.75909	5.06361	3.82321	3.02496	3.47816	2.93174	2.25492		0.335344	0.447944	0.444094	0.33324	0.217091	0.241495	0.218129	0.232208	0.207044	1.2707	1.87416	1.69826	1.52489	1.1282	1.28055	0.821358	1.00209	1.04326	4.43746	4.80116	5.13788	5.01492
0.131072	0.0838561	0.168884	0.293711	0.347656	0.140061	0.218984	0.131025	0.1041	1.29808	1.35331	1.57344	1.90655	1.38991	0.852796	1.43305	1.08475	0.61717	3.4789	4.19506	4.85115	6.00482	3.47654	2.86039	3.71081	3.19969	2.40917		0.308544	0.415475	0.485371	0.229529	0.228228	0.274466	0.246226	0.26088	0.198811	1.03005	1.7531	1.56989	0.89071	1.25169	1.47274	0.867922	1.31894	1.0227	4.2276	4.86602	4.60871	3.85398
0.12579	0.14763	0.170965	0.39607	0.305466	0.157171	0.20229	0.0987952	0.103352	1.41121	1.57591	1.67689	1.82932	1.34369	0.963476	1.51314	0.934358	0.610061	3.8027	4.66221	5.61972	4.04734	3.49316	3.0245	4.10081	3.00735	2.42047		0.31216	0.459881	0.415704	0.263002	0.252694	0.240285	0.275423	0.236925	0.200355	1.06797	2.07525	1.61873	1.00064	1.34237	1.23199	0.83325	1.01468	0.928451	4.18027	4.41209	5.26531	4.06064
0.500732	0.292448	0.111104	0.317007	0.254256	0.0969339	0.199621	0.132311	0.103429	1.9971	1.5486	1.68472	1.68352	1.12865	0.686114	1.44373	0.995345	0.629603	4.64106	4.58536	5.64711	4.22778	3.22786	2.74317	3.94081	2.97154	2.70172		0.306725	0.454218	0.480189	0.0967109	0.222526	0.260805	0.249265	0.247838	0.211272	1.02311	2.10718	1.8635	0.642842	1.2447	1.17795	0.901684	1.12378	1.06196	4.18116	4.73735	5.17148	3.47692
0.446201	0.232396	0.189753	0.354188	0.287649	0.127779	0.198782	0.124368	0.106334	2.04906	1.66406	1.69999	1.90101	1.38653	0.789532	1.10959	0.972378	0.571667	5.7708	5.31941	5.48139	5.40934	3.52314	2.83116	3.00805	2.96947	2.26279		0.349425	0.509128	0.277251	0.0806924	0.198599	0.248229	0.232311	0.237968	0.203684	1.54347	2.25317	0.761592	0.616753	0.958036	1.23205	0.831137	1.02568	1.00829	4.85514	4.42554	4.21177	3.50128
0.10665	0.0826068	0.199604	0.315884	0.410401	0.229342	0.200194	0.116561	0.103216	1.41217	1.22533	1.60651	1.83785	1.76565	1.38327	1.38741	0.963236	0.589213	4.16571	3.81411	5.06757	4.59009	3.70541	3.25212	3.48928	2.79644	2.37828		0.307821	0.44376	0.28007	0.276961	0.212468	0.232424	0.219018	0.22223	0.214525	0.931372	1.94032	0.872926	1.152	1.10209	1.24845	0.811034	1.02088	1.09849	4.26225	4.81613	4.3108	4.15259
0.100303	0.187601	0.161121	0.204357	0.297782	0.0914148	0.228808	0.107188	0.0982295	1.34147	1.27914	1.63782	1.20259	1.41531	0.771022	1.51005	1.04646	0.534714	3.76371	3.9326	5.6804	3.20193	3.63758	2.81629	4.05463	3.05768	2.25926		0.339933	0.437563	0.313286	0.293879	0.230541	0.260703	0.25297	0.228567	0.192755	1.43281	2.28494	0.868087	1.09822	1.16746	1.20181	0.943639	0.971142	1.01481	4.76555	4.71534	4.18834	4.13153
0.11068	0.203386	0.168628	0.260888	0.136396	0.13982	0.232168	0.120629	0.104543	1.32696	1.50058	1.68618	1.56375	0.828856	0.948964	1.30057	1.08748	0.635906	3.58492	4.54427	5.85037	4.04577	2.95836	2.96113	3.36936	3.2835	2.5452		0.338966	0.480688	0.181685	0.301392	0.209332	0.268404	0.273947	0.25519	0.189304	1.31233	1.95378	0.702451	1.13659	1.08105	1.20637	0.834143	1.2695	0.891924	4.30987	4.5095	3.84793	4.00042
0.0928643	0.122276	0.236385	0.302805	0.185606	0.366464	0.225856	0.119511	0.114417	1.35659	1.45693	1.71051	1.63899	0.972029	1.80663	1.59558	1.00174	0.671617	3.8843	4.40305	5.19927	4.40621	2.99118	3.97433	4.78338	2.99317	2.59981		0.43046	0.428961	0.481593	0.218183	0.241209	0.25685	0.218838	0.221842	0.20366	2.28936	2.02776	1.9969	0.941565	1.20911	1.38055	0.754919	0.908097	1.00259	5.19718	4.91951	4.94621	3.92837
0.0989674	0.331851	0.187913	0.36319	0.252397	0.178849	0.184449	0.115034	0.101288	1.20371	1.48267	1.7698	1.74197	1.45435	1.13027	1.3565	0.992743	0.576337	3.51793	4.28899	6.10133	4.24386	3.74894	3.20783	3.74064	3.07881	2.38695		0.363783	0.443834	0.247357	0.169892	0.24533	0.229147	0.26205	0.214998	0.197977	1.71234	2.14968	0.742315	0.810275	1.23947	1.02357	0.859308	0.961103	0.991043	5.47933	5.16032	3.97096	3.7223
0.119561	0.284638	0.151369	0.312931	0.164996	0.25283	0.187356	0.112007	0.106465	1.41244	1.45753	1.72099	1.60719	0.923346	1.64766	1.40805	0.918149	0.60824	4.00726	4.21606	5.61842	4.18711	2.99526	3.97534	3.76647	2.85994	2.4062		0.374074	0.484654	0.240768	0.287768	0.223966	0.25885	0.236671	0.244871	0.181333	1.21279	2.21399	0.749115	1.21657	1.14514	1.23858	0.738736	1.14088	0.895747	4.41635	4.70462	4.05928	4.27791
0.0913254	0.148186	0.212865	0.322847	0.276264	0.155364	0.204837	0.114833	0.111813	1.24802	1.44585	1.68597	1.64616	1.27132	0.988943	1.42134	0.923976	0.634397	3.47402	4.32123	5.36529	4.23544	3.29084	3.03534	3.83136	2.92694	2.59524		0.343343	0.442991	0.328292	0.301653	0.178961	0.25592	0.249198	0.282267	0.211384	1.37762	2.22799	0.813762	1.18289	1.01008	1.4233	0.838283	1.42951	1.12237	4.69526	5.008	4.21504	4.42402
0.484422	0.127149	0.192928	0.290419	0.246482	0.137257	0.212867	0.114489	0.0994867	2.07426	1.35729	1.74792	1.5667	1.06907	0.920526	1.25315	0.880352	0.584327	6.30963	4.18717	6.065	3.77643	3.03639	2.89541	3.3732	2.97886	2.41904		0.340687	0.446246	0.443166	0.11523	0.198893	0.277297	0.157267	0.226451	0.190977	1.65541	2.15673	1.4308	0.666085	0.983734	1.34668	0.628851	0.965749	0.911562	5.10332	4.9985	4.47457	3.50329
0.167174	0.120603	0.248875	0.291247	0.251625	0.126459	0.190459	0.118047	0.117164	1.30118	1.33189	1.91707	1.53352	1.01699	0.775968	1.28165	1.03791	0.650503	3.56152	4.16474	5.92352	3.82216	3.14214	2.80744	3.32909	3.00827	2.51496		0.307495	0.465659	0.439612	0.262963	0.231424	0.20247	0.228913	0.232335	0.180379	1.08217	1.83964	2.04122	1.08293	1.07682	1.11773	0.738228	1.03742	0.874107	4.37769	4.52507	5.39516	4.24005
0.0961464	0.270078	0.174802	0.373397	0.195675	0.193835	0.217589	0.133673	0.116052	1.38132	1.53151	1.73409	1.76577	0.986124	1.12889	1.53764	1.02841	0.684138	4.05433	4.76285	6.05589	4.08247	3.11788	3.0049	4.10917	2.90559	2.58449		0.355929	0.446726	0.425952	0.205813	0.207101	0.276177	0.232205	0.219974	0.174335	1.45955	1.74858	1.55173	0.878015	1.05381	1.76817	0.818056	1.0002	0.897163	4.38788	4.18119	4.69032	3.7743
0.144681	0.162899	0.217735	0.271632	0.360581	0.121534	0.184902	0.144125	0.105569	1.27354	1.36973	1.6702	1.43444	1.56491	0.868392	1.23826	1.25817	0.600207	3.4596	4.38793	5.28022	3.6891	3.55912	2.90912	3.11067	3.44304	2.38092		0.336429	0.466645	0.255244	0.273484	0.256934	0.249948	0.198251	0.209293	0.186473	1.36856	2.10222	0.747032	1.05923	1.27644	1.24376	0.69773	0.891751	0.950955	4.73911	4.24873	4.11614	4.17707
0.079086	0.170449	0.137076	0.343734	0.272106	0.188377	0.15935	0.121582	0.0897339	1.09318	1.53198	1.56751	1.9103	1.03418	1.22368	1.02048	0.985276	0.517909	3.3491	4.59028	4.79243	5.72972	3.0236	3.31654	3.07212	3.04672	2.23428		0.308726	0.458048	0.491809	0.242482	0.228406	0.263459	0.230646	0.241933	0.203299	1.28384	2.26339	2.02009	0.981411	1.33003	1.38904	0.795666	0.969733	0.981693	4.68399	4.86748	5.07062	3.89393
0.0944877	0.149691	0.127863	0.322545	0.181474	0.290529	0.22357	0.117816	0.110099	1.08071	1.51865	1.42821	1.72232	0.972926	1.6671	1.26791	0.900042	0.645485	3.24341	4.6918	4.16575	4.39276	3.00713	3.75869	3.0812	2.92342	2.55461		0.31649	0.518682	0.334886	0.300955	0.231742	0.256917	0.226558	0.205011	0.193909	1.32661	2.22241	0.906548	1.18102	1.09542	1.16284	0.831862	0.891677	0.983928	4.54417	4.34135	4.143	4.29237
0.469815	0.164788	0.16164	0.329064	0.160277	0.0834369	0.269282	0.103704	0.0970341	2.00998	1.50421	1.59689	1.77401	0.899052	0.784513	1.63355	1.005	0.560095	6.62161	4.89182	4.91947	4.08393	3.0046	2.8615	4.08197	3.07774	2.34315		0.391429	0.484054	0.172572	0.100896	0.227549	0.245054	0.272513	0.241058	0.220913	1.54397	1.99129	0.663628	0.663078	1.17198	1.38901	0.825345	1.08386	1.02742	4.76197	4.53098	4.01719	3.51874
0.105851	0.209531	0.140539	0.318574	0.268776	0.27493	0.22701	0.114042	0.105916	1.31524	1.4356	1.57684	1.75742	1.14045	1.38832	1.48612	0.848733	0.632849	3.68864	4.30578	4.89295	4.42508	3.11564	3.15974	3.75011	2.77793	2.57954		0.371953	0.493836	0.46192	0.327213	0.276307	0.278185	0.215017	0.255523	0.177032	1.6626	1.85376	1.69964	1.32924	1.25773	1.45495	0.788362	1.1571	0.857747	4.76265	4.24018	4.63719	4.23973
0.0868637	0.260797	0.13877	0.238055	0.202644	0.118479	0.243983	0.115634	0.101976	1.27878	1.69599	1.5379	1.40554	0.928462	0.791124	1.36766	0.967836	0.604231	3.50666	5.18028	4.75187	3.53352	2.94228	2.86463	3.54793	3.04849	2.47494		0.380995	0.432543	0.412023	0.310964	0.223904	0.262706	0.273066	0.240773	0.200007	2.01496	1.68573	1.67891	1.19817	1.06393	1.48568	0.891378	1.2108	0.916746	5.88738	4.10678	5.1415	4.27376
0.498687	0.180957	0.20849	0.316904	0.247007	0.125638	0.186836	0.122115	0.104948	1.9059	1.53717	1.81345	1.54571	1.09429	0.840191	1.22921	1.08921	0.562116	4.0909	4.65552	6.28421	3.8973	3.13727	2.87049	3.41754	3.11311	2.37587		0.315546	0.0700176	0.287206	0.0865282	0.246624	0.24533	0.236416	0.218864	0.198306	1.28956	0.633643	0.948004	0.630868	1.21863	1.21647	0.831972	0.893648	0.982889	4.44315	3.78059	4.35099	3.33958
0.125715	0.0980451	0.159276	0.297684	0.302308	0.38295	0.238714	0.11528	0.126924	1.39109	1.38264	1.57511	1.53707	1.28193	1.88678	1.40115	0.882404	0.833805	3.93976	4.19913	4.4338	3.66495	3.19245	3.92643	3.34818	2.86018	2.98165		0.25131	0.482624	0.277089	0.134205	0.187561	0.244698	0.170645	0.27097	0.201274	1.05987	2.17662	0.782741	0.723776	0.943631	1.36825	0.673252	1.44091	0.971234	4.24058	4.78416	3.95317	3.65442
0.624953	0.187473	0.204958	0.310422	0.212743	0.277409	0.218022	0.0985096	0.106776	2.18042	1.43843	1.64254	1.7505	1.20698	1.35051	1.23929	0.972035	0.620469	3.75364	4.58832	5.09492	4.40751	3.25091	3.12915	3.14282	3.09	2.50649		0.318042	0.384469	0.406262	0.117496	0.184913	0.247021	0.24737	0.238062	0.18525	1.2613	1.87556	1.49244	0.680286	1.00553	1.34288	0.799446	1.17037	0.942964	4.35837	5.0477	4.98436	3.50571
0.11974	0.362389	0.202484	0.299476	0.2281	0.14899	0.181626	0.124549	0.0935438	1.25976	1.42807	1.62992	1.65723	1.11298	1.14239	1.39687	0.972278	0.537747	3.60283	3.87134	5.15163	3.85933	3.09087	3.21028	3.71169	2.95707	2.32775		0.321097	0.447348	0.295017	0.308096	0.242887	0.253734	0.239184	0.216534	0.189734	1.20991	2.44303	0.910093	1.21415	1.21233	1.42687	0.800647	0.911149	0.869639	4.53057	4.04263	4.12613	4.22211
0.081779	0.178933	0.196758	0.370969	0.196059	0.124532	0.206633	0.0896364	0.109839	1.16218	1.44582	1.70639	1.70787	0.911416	0.943229	1.48226	0.833419	0.659393	3.37803	4.39098	5.0938	3.55243	2.94789	2.90427	4.01035	2.86327	2.60855		0.3721	0.466213	0.242183	0.158114	0.227448	0.273114	0.250913	0.225566	0.210117	1.5295	2.15637	0.676952	0.813509	1.29158	1.53511	0.845352	0.900566	1.13088	4.60509	5.45699	3.91306	3.76532
0.0877048	0.221648	0.146831	0.369601	0.336472	0.111024	0.174563	0.107518	0.102288	1.27036	1.5871	1.6085	1.76417	1.34495	0.839634	1.3322	0.905199	0.605514	3.66704	4.78918	4.92309	4.33636	3.518	2.84892	3.45987	2.90645	2.49661		0.269548	0.466767	0.294831	0.289982	0.20306	0.236235	0.260452	0.210157	0.199419	0.936102	1.84058	0.84506	1.12749	1.10394	1.14297	0.884148	0.847325	0.982544	4.16067	4.39471	4.14392	4.18914
0.407979	0.211852	0.126391	0.323933	0.345983	0.223684	0.215336	0.13332	0.0934524	2.02279	1.37483	1.66023	1.97824	1.47803	1.12505	1.41951	1.00075	0.565037	5.96869	4.14918	5.7514	5.44983	3.38366	2.98681	3.78933	3.05844	2.51561		0.372213	0.448579	0.283099	0.317881	0.210526	0.257163	0.257493	0.22327	0.189919	1.30402	2.05042	0.759494	1.25203	1.01824	1.29782	0.770137	0.968542	0.962869	4.32197	4.72895	4.10101	4.28694
0.108955	0.107108	0.197608	0.350719	0.418468	0.121871	0.216765	0.129183	0.105715	1.17658	1.39564	1.72391	1.90564	1.78569	0.946064	1.48274	0.946126	0.669482	3.46168	4.39704	5.6572	4.52842	3.822	2.96724	3.66437	2.89409	2.78062		0.300041	0.494427	0.353499	0.105152	0.206188	0.255007	0.278203	0.234535	0.193802	1.11368	2.25438	1.03734	0.707531	1.08506	1.35292	0.851653	0.992866	0.953206	4.39078	4.42051	4.26047	3.56072
0.0898381	0.2183	0.20787	0.333223	0.213793	0.24472	0.210378	0.124543	0.109789	1.20317	1.53278	1.64477	1.77775	0.975748	1.16557	1.40983	0.952519	0.673599	3.25644	4.62648	4.93575	4.50185	3.03405	3.03017	3.50509	2.93118	2.55956		0.334275	0.478975	0.437974	0.202798	0.224228	0.276146	0.202839	0.249484	0.19348	1.0973	2.30607	1.76304	0.948164	1.13358	1.80524	0.771074	1.06965	0.923908	4.21012	4.40348	5.4615	4.05169
0.0858638	0.299329	0.188391	0.307101	0.193624	0.155668	0.24334	0.113145	0.110275	1.27283	1.48272	1.6773	1.91651	0.980385	1.08605	1.38718	1.00093	0.675851	3.56009	4.17151	5.03121	6.7426	3.04847	3.06563	3.62058	2.99337	2.63562		0.32288	0.467329	0.436215	0.0940911	0.206568	0.25187	0.270887	0.245035	0.184364	1.24122	2.29878	1.60536	0.61604	1.0308	1.23656	0.879534	1.02758	0.910175	4.47567	4.46548	4.8728	3.46458
0.0926275	0.157785	0.220026	0.35278	0.253588	0.130098	0.20338	0.104712	0.106912	1.29007	1.55013	1.64677	1.74108	1.16537	0.818557	1.39814	0.966549	0.64675	3.67344	4.88523	5.24457	4.3804	3.13368	2.85589	3.36048	3.01861	2.56598		0.279158	0.431698	0.454967	0.183362	0.234882	0.285259	0.215975	0.209115	0.195888	0.990424	1.90602	1.7363	0.779074	1.1206	1.63019	0.730715	0.875671	0.970457	4.18354	4.94798	4.7234	3.61884
0.0763113	0.156971	0.143041	0.339162	0.252564	0.134973	0.214431	0.133927	0.107343	0.957016	1.40395	1.4811	1.75999	1.2775	0.787018	1.43967	1.03699	0.607316	2.94231	4.288	4.2495	4.07591	3.33414	2.77465	3.39268	2.93506	2.47712		0.297111	0.449749	0.242907	0.0763736	0.275796	0.255483	0.20226	0.216962	0.19749	1.13822	2.02062	0.788211	0.61292	1.32676	1.31052	0.761523	0.916761	0.996284	4.35309	4.99365	4.18109	3.44986
0.113703	0.176781	0.16348	0.242281	0.195865	0.123646	0.178405	0.10641	0.111015	1.17289	1.6253	1.47181	1.57758	0.95171	0.71795	1.39003	0.908901	0.654861	3.47762	5.34164	4.6771	4.0289	3.03104	2.78512	3.65764	2.88124	2.49419		0.251724	0.482976	0.284465	0.336755	0.231638	0.259242	0.18055	0.233683	0.186168	0.887799	2.14692	0.798068	1.26613	1.25952	1.19838	0.690494	1.06654	0.984748	4.16353	4.27451	3.97574	4.31442
0.0748753	0.207524	0.180141	0.311126	0.239111	0.177219	0.212496	0.0991656	0.102174	1.22258	1.5795	1.75887	1.8819	1.11553	0.908299	1.49118	0.937783	0.633478	3.54731	4.92929	6.2742	5.96237	3.16969	2.85479	3.80101	2.93909	2.58752		0.364457	0.424784	0.37516	0.093357	0.208204	0.316083	0.28359	0.247946	0.183987	1.72024	1.90581	1.43381	0.643871	1.14793	1.93965	0.867274	1.12429	0.960669	5.43858	4.59927	4.96175	3.6313
0.0919028	0.124691	0.144785	0.330292	0.236038	0.118584	0.231722	0.137336	0.109196	1.22587	1.52213	1.67075	1.79046	1.01778	0.781607	1.45836	1.12531	0.602759	3.33252	5.08131	5.29042	4.44018	2.96583	2.87748	3.53769	3.19244	2.45518		0.400073	0.449358	0.439474	0.235472	0.190635	0.259468	0.289761	0.22557	0.192678	2.05527	1.98155	1.77813	0.970901	1.06393	1.30926	0.870703	0.968342	1.03777	5.24409	5.21264	4.83217	3.94374
0.147207	0.237273	0.198072	0.290615	0.151181	0.0914153	0.20937	0.125018	0.108551	1.25463	1.71535	1.678	1.5475	0.922294	0.857428	1.36669	0.952214	0.654976	3.57564	5.36551	5.12867	3.5763	3.04429	2.91338	3.81088	2.97952	2.62354		0.287708	0.451034	0.367299	0.142302	0.22851	0.243982	0.167681	0.23052	0.192656	0.866662	1.90369	1.02353	0.772889	1.18093	1.21433	0.683044	1.02885	1.06443	4.05349	4.91368	4.22214	3.84362
0.106376	0.159575	0.161834	0.294495	0.237086	0.128255	0.203061	0.124458	0.10404	1.0959	1.64064	1.67025	1.5352	1.20536	0.718914	1.29495	1.09674	0.634768	3.38971	5.74653	5.38979	3.86399	3.29687	2.79096	3.40034	3.22905	2.48543		0.267427	0.465076	0.45713	0.310812	0.24736	0.280527	0.269309	0.239502	0.198445	1.04153	2.20354	1.56386	1.52467	1.27004	1.50607	0.899933	1.1754	1.1244	4.28871	4.26317	4.79208	5.06171
0.273085	0.264687	0.187581	0.338147	0.267262	0.151991	0.241102	0.125622	0.112744	1.8227	1.53478	1.69356	1.7513	1.24423	0.909316	1.40231	1.01572	0.671523	4.91612	4.52032	5.99989	4.546	3.25107	2.89072	3.49412	2.99058	2.73789		0.253924	0.440251	0.447671	0.246697	0.239149	0.24738	0.175104	0.23466	0.182576	0.908653	1.89876	1.89778	1.04751	1.20728	1.21213	0.640141	1.00986	0.887672	4.18304	4.65294	4.49846	4.16154
0.0968086	0.101534	0.160346	0.299238	0.354622	0.137514	0.207735	0.122238	0.098632	1.28914	1.40713	1.72414	1.42808	1.41932	0.983926	1.36143	0.98799	0.590549	3.93188	4.3314	5.34753	3.43707	3.46848	2.99717	3.29062	2.87877	2.40247		0.37293	0.43203	0.467877	0.117579	0.204634	0.239405	0.165825	0.238735	0.192879	1.25753	1.75404	2.05689	0.670525	1.03122	1.33696	0.692348	1.14546	1.01171	4.55055	4.89991	4.9153	3.53141
0.0780171	0.219203	0.179028	0.316231	0.421776	0.134733	0.20482	0.123492	0.106657	1.18981	1.61847	1.58162	1.75499	1.66395	0.845439	1.47539	0.988269	0.615307	3.40181	5.19604	4.72817	4.16033	3.68927	2.87441	4.11117	2.9615	2.4667		0.375612	0.45573	0.447821	0.30328	0.218816	0.266795	0.19093	0.239286	0.203084	1.33185	2.21633	1.76747	1.19794	1.11279	1.51208	0.686389	1.08327	0.976064	4.41748	4.90478	5.10913	4.12349
0.123297	0.0735512	0.156854	0.212791	0.400109	0.109451	0.267954	0.116247	0.111304	1.38338	1.47966	1.59424	1.48964	1.54326	0.79207	1.63134	0.944061	0.669327	3.74075	4.71359	4.65316	3.62864	3.68028	2.81668	4.00054	3.04513	2.61937		0.400875	0.451569	0.465549	0.200143	0.232837	0.268802	0.248856	0.249704	0.20257	2.05482	2.38142	1.37151	0.86607	1.19596	1.31235	0.829498	1.02446	0.969602	5.33044	4.76943	4.26923	3.79227
0.100455	0.246214	0.223984	0.219631	0.148695	0.190273	0.225027	0.119671	0.112131	1.20332	1.55195	1.68761	1.34542	0.872045	1.09265	1.4635	0.901504	0.691159	3.42676	4.40923	5.12518	3.5242	2.94992	3.04081	3.52027	2.96083	2.45446		0.25079	0.484922	0.462596	0.0700887	0.228384	0.258493	0.177388	0.196795	0.183933	0.842405	2.04774	2.04992	0.660148	1.15279	1.18211	0.755872	0.857098	0.911199	4.14902	4.41017	5.09005	3.61277
0.0802187	0.216606	0.173444	0.335562	0.29817	0.114821	0.238066	0.121664	0.11508	1.23182	1.52365	1.59273	1.57787	1.25301	0.812276	1.4591	0.931002	0.661944	3.54516	4.53913	4.9578	3.77347	3.22065	2.90596	3.6134	2.99778	2.50259		0.368957	0.485046	0.4254	0.0781701	0.23999	0.25196	0.240848	0.25002	0.195616	1.61565	2.17764	1.68897	0.618763	1.19288	1.24704	0.812108	1.06812	0.992396	5.09805	4.32028	5.20892	3.48453
0.548977	0.241998	0.188412	0.304514	0.229619	0.111074	0.254576	0.0981152	0.110705	2.03565	1.64238	1.66987	1.65643	0.891178	0.847019	1.57777	0.884206	0.659983	5.47832	5.01399	4.8647	3.81609	2.83433	2.7953	4.13578	2.94154	2.56796		0.360066	0.455879	0.3694	0.260496	0.193503	0.263276	0.239384	0.238286	0.19984	1.73396	1.85273	0.958642	1.22825	0.977954	1.35909	0.790939	1.05968	1.03697	4.94678	4.72526	4.36352	4.39525
0.0668397	0.137593	0.138957	0.332269	0.152835	0.110439	0.211531	0.113827	0.120576	1.22084	1.25228	1.67418	1.71386	0.890509	0.816763	1.47915	1.03502	0.712762	3.56193	3.85645	5.39068	4.0752	2.95353	2.85467	3.4107	3.07277	2.69366		0.3679	0.46126	0.361715	0.234319	0.247753	0.247954	0.280312	0.211891	0.197889	1.68104	2.18608	0.861303	0.935305	1.23889	1.25073	0.86579	0.949966	0.973836	5.18765	4.4697	4.07373	3.92868
0.401461	0.218743	0.211706	0.305378	0.277403	0.131201	0.184396	0.113866	0.0979053	1.99306	1.7239	1.62364	1.62819	1.31155	0.756541	1.4306	0.915278	0.55572	6.42916	5.9851	4.65473	3.98969	3.38275	2.75534	3.61028	2.95776	2.37033		0.282256	0.469046	0.104995	0.17514	0.224926	0.250034	0.218691	0.242631	0.197666	1.05667	2.3251	0.592681	0.766689	1.07704	1.07862	0.807971	0.960955	0.971072	4.3716	4.03127	3.75385	3.68811
0.426591	0.247129	0.152684	0.285725	0.36191	0.324298	0.25251	0.10388	0.10877	1.99172	1.56541	1.55252	1.65691	1.30956	1.68562	1.39076	0.950889	0.682598	5.70137	4.86724	4.39618	4.09993	3.30458	3.48191	3.35482	2.92344	2.73074		0.353975	0.470037	0.442011	0.0570375	0.204225	0.292967	0.21034	0.250546	0.194857	1.67794	2.05395	1.84936	0.600885	1.26282	1.53481	0.749389	0.981847	0.984102	4.6637	4.36511	5.3017	3.4621
0.0894958	0.227588	0.143195	0.327261	0.221155	0.126128	0.243661	0.120585	0.104937	1.34906	1.52276	1.55738	1.60627	1.10081	0.785649	1.35714	1.01172	0.659819	3.75086	4.76567	4.46072	3.97878	3.1482	2.79253	3.27915	3.00939	2.57128		0.313883	0.516776	0.419572	0.245519	0.194555	0.260321	0.224369	0.238879	0.190626	0.946664	2.1867	1.60622	0.894496	0.984932	1.37788	0.692226	0.986621	0.877417	4.19786	4.22562	4.9782	3.63443
0.0825612	0.373696	0.190131	0.27356	0.378039	0.0919773	0.231123	0.118662	0.101025	1.26715	1.5351	1.68892	1.62186	1.68043	0.782953	1.49916	0.9288	0.606585	3.63664	4.43305	5.41637	3.70584	3.8064	2.79122	3.72136	2.93363	2.56386		0.325387	0.426686	0.437549	0.20701	0.257221	0.274243	0.268085	0.223165	0.195185	1.31759	2.03754	1.80407	0.763265	1.24305	1.25984	0.900448	0.962751	0.905591	4.65599	4.96532	4.56274	3.6528
0.0985363	0.27686	0.168024	0.277659	0.303801	0.143516	0.189411	0.115579	0.105318	1.0374	1.4955	1.65057	1.74385	1.46714	0.860122	1.11888	0.939976	0.623543	3.21515	4.34193	4.89874	4.67367	3.56491	2.83865	3.22007	2.90452	2.40713		0.441778	0.496314	0.40294	0.204646	0.238387	0.2508	0.266699	0.216101	0.205984	2.18614	2.31727	0.98025	0.935267	1.19842	1.38329	0.854238	1.00788	1.0414	4.84433	4.53468	3.98882	3.8813
0.104541	0.240185	0.173166	0.306425	0.270004	0.138073	0.202838	0.14412	0.100599	1.37894	1.50092	1.64093	1.87865	1.13265	0.794212	1.33143	1.10785	0.576865	3.8338	4.96414	5.20048	6.00753	3.14986	2.7495	3.711	3.06474	2.45352		0.344386	0.42589	0.361041	0.313187	0.260314	0.274161	0.203443	0.244175	0.197451	1.40525	2.23329	1.01136	1.10225	1.29449	1.36851	0.701768	1.11721	0.995502	4.55452	5.62433	4.01224	4.10044
0.120682	0.285453	0.168164	0.367457	0.270723	0.137901	0.22023	0.126427	0.107565	1.48574	1.88542	1.48002	1.63944	1.36742	0.913653	1.31296	0.933561	0.720628	3.9425	6.62935	4.26319	3.9164	3.31111	2.92218	3.46066	2.80147	2.63216		0.243747	0.48534	0.490111	0.327252	0.236424	0.272747	0.227847	0.250274	0.206372	0.934265	2.12321	1.97897	1.24576	1.32955	1.34336	0.881714	1.09788	1.12478	4.0615	3.95707	4.73717	4.29853
0.0729767	0.0637525	0.197053	0.254649	0.402741	0.0896487	0.225982	0.118141	0.116439	1.22643	1.32712	1.63376	1.73534	1.8734	0.740274	1.60884	1.05237	0.71529	3.38421	4.24402	5.16337	4.64573	3.79262	2.81951	4.36906	3.14751	2.72529		0.465205	0.423046	0.32121	0.2616	0.192812	0.279036	0.179597	0.262324	0.198017	2.17499	1.69339	1.06963	1.05908	1.0267	1.61869	0.717666	1.19757	0.999225	5.629	4.67075	4.36832	4.06238
0.126234	0.219097	0.223306	0.307034	0.310224	0.129402	0.194767	0.0933329	0.104354	1.41999	1.65322	1.90237	1.8147	1.44408	0.899456	1.41774	0.818962	0.608858	4.03026	5.15713	7.693	5.14462	3.4718	2.88297	3.71652	2.81653	2.44467		0.294306	0.41947	0.380701	0.225423	0.237447	0.268492	0.238407	0.2382	0.195926	1.42124	1.80566	0.904393	0.879326	1.15868	1.33413	0.859946	0.9739	0.989476	5.02858	4.72247	3.99995	3.74403
0.115593	0.245962	0.192237	0.352178	0.233735	0.116757	0.221675	0.141412	0.104512	1.1986	1.61484	1.70293	1.78584	1.09979	0.779516	1.26635	1.04781	0.605422	3.29145	5.0558	5.36758	4.97366	3.09177	2.83242	3.45831	3.13425	2.48977		0.363079	0.460836	0.422182	0.294214	0.241587	0.248504	0.251917	0.243927	0.17992	1.85794	2.09074	1.37126	1.15881	1.22791	1.219	0.839588	1.13261	0.898131	5.33698	4.25657	4.49864	4.22356
0.090295	0.373971	0.147863	0.283077	0.173005	0.17211	0.190624	0.130017	0.102081	1.24486	1.57151	1.65758	1.28362	0.914776	1.0543	1.44412	0.961609	0.592636	3.58485	4.40734	5.48541	3.33107	2.94563	3.08761	4.00204	2.97743	2.47019		0.304808	0.499969	0.487648	0.197492	0.241905	0.23998	0.282231	0.232323	0.181071	1.01355	2.0188	1.33522	0.947078	1.24155	0.957553	0.864431	1.05525	0.922443	4.24194	4.13258	4.21204	4.04187
0.564551	0.228739	0.169505	0.262591	0.286258	0.113908	0.210252	0.132439	0.105317	2.12767	1.40421	1.74877	1.59421	1.39051	0.879593	1.47683	1.01592	0.607898	6.15365	4.59607	5.48337	4.19923	3.47534	2.92854	3.81983	3.10742	2.37853		0.372226	0.422273	0.4604	0.321747	0.248769	0.252959	0.228512	0.212847	0.194111	1.37113	2.07709	1.96912	1.2786	1.17467	1.31114	0.78552	1.0211	0.994416	4.57535	5.20286	5.32629	4.29785
0.074051	0.200095	0.16621	0.302883	0.145818	0.132744	0.245423	0.128098	0.0929566	1.35705	1.62483	1.67831	1.64013	0.823389	0.792071	1.47393	1.08654	0.522787	3.80882	5.38635	5.27264	4.06986	2.84193	2.80509	3.7754	3.13142	2.3656		0.396196	0.450988	0.425042	0.347212	0.221128	0.253147	0.220645	0.235934	0.205028	2.01232	2.09519	1.62802	1.25975	1.14826	1.26221	0.748547	0.990991	0.970159	5.95429	5.32781	5.3834	3.98677
0.100598	0.252	0.185726	0.289282	0.250014	0.11625	0.212316	0.122894	0.103998	1.22669	1.46098	1.64858	1.75455	1.05479	0.75002	1.25565	0.899648	0.551676	3.43201	4.21843	5.33778	4.21599	3.0821	2.84113	3.33885	2.82167	2.32089		0.289474	0.479205	0.47164	0.0912896	0.218713	0.254104	0.202833	0.2028	0.204293	1.20951	2.30626	1.47857	0.654026	1.04445	1.23507	0.755505	0.766191	1.02337	4.48101	4.75413	4.36575	3.6192
0.09613	0.295018	0.191351	0.263774	0.208275	0.10759	0.248556	0.156226	0.0991761	1.19918	1.50461	1.54744	1.82885	1.18117	0.760167	1.55349	1.18532	0.593397	3.43622	4.21538	4.4103	5.14395	3.30922	2.87435	3.79211	3.17495	2.43904		0.440067	0.474268	0.428583	0.284536	0.235182	0.258629	0.249342	0.220211	0.189535	2.33131	2.2457	1.59154	1.30471	1.32946	1.25657	0.860879	0.983821	0.988704	5.39177	5.03806	4.79216	4.49787
0.0820975	0.132672	0.130237	0.192576	0.155848	0.121132	0.215052	0.127309	0.100096	1.15706	1.43423	1.48766	1.28652	0.847266	0.920177	1.34564	0.911753	0.583678	3.41242	4.14737	4.57696	3.4867	2.81704	2.88349	3.57869	2.91897	2.45082		0.377444	0.50949	0.404151	0.376895	0.23738	0.261276	0.21827	0.243273	0.201929	1.55806	2.00604	1.30097	1.67701	1.19426	1.36224	0.74953	1.06328	1.00479	4.63885	4.35305	4.68474	5.07942
0.102483	0.165646	0.155735	0.297441	0.345472	0.183049	0.215178	0.0994351	0.104529	1.23049	1.40073	1.73003	1.68397	1.19727	1.07993	1.51932	0.94344	0.587628	3.44859	4.42424	6.21988	4.32916	3.112	3.09351	3.75634	3.00648	2.4699		0.32086	0.450888	0.397604	0.314173	0.216028	0.250046	0.234213	0.243713	0.207865	1.04032	2.1405	1.26592	1.18519	1.17713	1.1673	0.796403	1.05771	1.13888	4.22405	4.77292	4.47646	3.89249
0.114646	0.248576	0.128481	0.350162	0.295873	0.140752	0.223504	0.109744	0.117807	1.31268	1.52133	1.558	1.84258	1.36698	0.847184	1.26087	1.00957	0.744234	3.79974	4.60399	5.0595	4.47532	3.32443	2.8812	3.13185	2.9773	2.92948		0.308055	0.494676	0.421767	0.261045	0.231888	0.270029	0.266137	0.250252	0.180829	1.31839	2.39388	1.20582	1.03601	1.13297	1.43328	0.883441	1.01018	0.921573	4.40751	4.28282	4.36018	3.97298
0.0954925	0.164639	0.155583	0.353115	0.287867	0.131483	0.215572	0.135621	0.0930661	1.16714	1.48282	1.53301	1.97885	1.21672	1.04727	1.36887	1.13116	0.50136	3.55234	4.27223	4.93527	4.56294	3.402	3.08182	3.39459	3.22464	2.22486		0.367766	0.45819	0.373651	0.118743	0.222783	0.265059	0.270534	0.220648	0.198775	1.57551	2.25512	1.07077	0.717165	1.17321	1.16758	0.824063	0.976006	0.965469	4.87685	4.63577	4.43885	3.62565
0.089182	0.275228	0.155812	0.254779	0.340608	0.126999	0.189158	0.109725	0.117294	1.12837	1.5266	1.71551	1.42491	1.43926	0.826365	1.39886	0.882818	0.684855	3.25568	4.67855	5.48734	3.54856	3.32864	2.86488	3.35368	2.87204	2.72286		0.263063	0.447318	0.208484	0.34087	0.231647	0.261239	0.247914	0.236327	0.191196	1.23667	2.1098	0.67569	1.40214	1.2593	1.42068	0.794764	1.08191	0.919072	4.69037	4.83866	3.97449	4.92229
0.131691	0.199923	0.168718	0.208219	0.21006	0.151776	0.180662	0.11169	0.105764	1.38667	1.51479	1.63042	1.23173	0.908889	0.9695	1.41967	1.00932	0.625967	3.82575	4.89732	5.37314	3.22668	2.92377	2.99919	3.53489	3.10374	2.4933		0.244582	0.521733	0.369663	0.293223	0.220635	0.261829	0.227046	0.233889	0.190626	1.10453	2.37993	1.05205	1.21783	1.09951	1.44416	0.825103	1.04043	0.956267	4.50005	4.25761	4.21683	4.48901
0.108818	0.117562	0.199498	0.27028	0.219925	0.0946124	0.223119	0.111236	0.111021	1.43924	1.33968	1.53483	1.50185	1.08611	0.716848	1.41151	0.929799	0.587278	4.0393	4.08583	4.29257	3.61329	3.00696	2.78828	3.74639	2.91178	2.31954		0.338251	0.486291	0.406346	0.309625	0.237859	0.248231	0.284669	0.245445	0.19607	1.45195	2.1686	1.37175	1.18344	1.22111	1.09533	0.936321	0.94618	0.932984	4.81636	4.27715	4.39688	4.0803
0.1301	0.17457	0.191765	0.257095	0.265865	0.107713	0.252482	0.115746	0.103683	1.38526	1.48996	1.86044	1.65882	1.22283	0.862699	1.56284	0.91235	0.615664	3.7746	4.74395	6.10177	4.15517	3.32716	2.90634	4.41645	2.96481	2.6626		0.3756	0.485034	0.248437	0.270188	0.220889	0.282221	0.24705	0.261407	0.185999	1.69522	2.36903	0.698677	1.07282	1.15673	1.43289	0.815332	1.18038	0.932321	5.22057	4.59954	3.92945	3.96648
0.0990521	0.292865	0.181002	0.32139	0.211736	0.13672	0.246655	0.121677	0.109537	1.08959	1.56529	1.65534	1.87152	1.09105	0.75737	1.49303	0.936436	0.622634	3.30634	4.9238	4.9388	4.69367	3.21569	2.86756	3.71045	2.91047	2.42247		0.343338	0.489641	0.326886	0.311491	0.238214	0.25316	0.220138	0.213203	0.186001	1.82555	2.2086	0.770171	1.30574	1.1536	1.36656	0.738427	0.874644	0.977136	6.45097	4.22692	4.08669	4.33441
0.243878	0.265177	0.134832	0.275971	0.236079	0.191992	0.20863	0.126924	0.112403	1.70498	1.66761	1.56973	1.48374	1.14168	1.16458	1.45468	1.02465	0.657318	5.33136	4.72579	4.7385	3.74557	3.23061	3.13692	3.85841	2.95711	2.53265		0.42493	0.445629	0.370417	0.20957	0.213759	0.232061	0.228155	0.216593	0.203406	2.19261	1.80071	0.911564	0.852086	0.996822	1.16211	0.741204	0.909464	1.04377	5.31892	4.36469	4.20344	3.90154
0.099647	0.22574	0.172433	0.321708	0.168641	0.106024	0.229137	0.127121	0.106767	1.19742	1.5074	1.7302	1.78454	0.909672	0.82538	1.51134	1.05083	0.672019	3.37505	4.5219	5.77532	5.05729	2.90633	2.93975	3.84971	3.04283	2.77323		0.344325	0.454652	0.215163	0.332263	0.251467	0.272182	0.231807	0.236883	0.187284	1.23229	2.2319	0.693565	1.49676	1.10942	1.22347	0.797538	1.04793	0.915786	4.64434	4.64123	3.91833	4.8769
0.0970425	0.149745	0.183253	0.299591	0.215189	0.0995817	0.223533	0.104199	0.106863	1.22313	1.45977	1.58754	1.4176	1.11403	0.745955	1.33281	0.95705	0.624269	3.50039	4.22212	4.72681	3.34783	3.16656	2.71905	3.41961	3.09479	2.46128		0.32345	0.450866	0.299859	0.30029	0.182205	0.245313	0.274407	0.245091	0.187791	0.942778	2.12425	0.870144	1.09371	0.965719	1.28293	0.919373	0.945873	0.916663	4.0553	4.47366	4.1421	4.22769
0.0908386	0.175046	0.186304	0.273758	0.362242	0.116972	0.211955	0.123671	0.102562	1.28003	1.58309	1.63984	1.61228	1.77848	0.769749	1.38504	1.16053	0.61103	3.67626	5.35843	5.06896	4.03364	4.23534	2.82675	3.55138	3.36664	2.42994		0.255871	0.410701	0.37857	0.284372	0.245306	0.265845	0.274142	0.239042	0.201044	1.15115	1.86579	1.13567	1.16942	1.31091	1.29175	0.98083	1.05105	1.00027	4.49201	5.47371	4.42114	4.10462
0.516342	0.142838	0.175606	0.350979	0.240957	0.178296	0.225719	0.116005	0.104046	2.05245	1.48333	1.6304	1.6763	1.2619	0.974355	1.45191	0.928596	0.643318	5.83461	4.64333	5.00346	4.02813	3.3782	2.85428	3.95212	2.86735	2.52208		0.4009	0.476572	0.435576	0.329072	0.215652	0.263367	0.258528	0.240101	0.198541	1.86408	2.28076	1.50792	1.26901	1.1022	1.33873	0.822742	1.08805	1.06456	5.52048	4.29668	4.44531	4.40118
0.0766549	0.201932	0.171472	0.300591	0.230721	0.148601	0.24185	0.122783	0.112169	1.12648	1.52469	1.64784	1.6484	0.990235	0.742068	1.4864	1.08142	0.668078	3.41216	4.62821	5.34768	4.23988	3.01852	2.81022	3.49268	3.13299	2.57329		0.328051	0.470535	0.306566	0.308494	0.265825	0.215153	0.262216	0.230509	0.192778	0.995406	1.93159	0.853746	1.13194	1.20817	1.09363	0.798958	1.00963	1.03016	4.1694	4.3196	4.13181	4.21234
0.533188	0.202074	0.14336	0.283037	0.334263	0.118335	0.241713	0.112413	0.103675	2.13319	1.50604	1.60558	1.72673	1.49628	0.904434	1.46828	0.855689	0.620467	6.76863	4.5706	5.08573	4.55313	3.61943	2.95323	3.65954	2.8706	2.52528		0.325681	0.466677	0.203095	0.273946	0.220988	0.246119	0.149414	0.237022	0.203759	1.13352	2.04823	0.688564	1.16186	1.07496	1.33441	0.694644	1.04891	1.09387	4.09695	4.64706	3.92055	4.52704
0.0779741	0.208126	0.202258	0.180126	0.263744	0.201389	0.230214	0.114806	0.103907	1.18615	1.33617	1.83815	1.32506	1.20797	1.26363	1.44393	1.13612	0.59897	3.62263	4.0234	6.58642	3.39628	3.24097	3.23932	3.61228	3.36173	2.44704		0.333126	0.451415	0.458806	0.228945	0.206984	0.24324	0.256818	0.225702	0.197451	1.40279	2.17296	1.69971	1.0328	1.0799	1.21641	0.839452	0.986652	0.936483	4.68583	5.06333	4.61193	3.9659
0.0800928	0.249306	0.162975	0.310497	0.199451	0.140127	0.204441	0.121781	0.104332	1.23875	1.62756	1.61195	1.45613	0.917878	0.980464	1.4102	0.964392	0.53858	3.68312	4.90789	5.08714	3.55791	2.89151	3.05655	3.73571	3.01529	2.17403		0.302575	0.470321	0.366721	0.330043	0.244099	0.238484	0.250707	0.233505	0.207097	1.23716	2.24421	1.00283	1.37601	1.14976	1.31094	0.850546	0.997324	1.11627	4.41829	5.23429	4.19337	4.56327
0.0956612	0.379861	0.167278	0.271825	0.1558	0.105107	0.238659	0.116418	0.109812	1.31719	1.48175	1.70427	1.66971	0.932097	0.686601	1.4374	0.947885	0.62561	3.76583	4.52784	5.71103	4.2692	3.02851	2.76017	3.5746	2.99359	2.48233		0.425338	0.457264	0.382472	0.315782	0.252203	0.254285	0.284731	0.245303	0.183876	2.07899	2.12569	0.914517	1.41587	1.28075	1.40386	1.0128	1.12291	0.945307	5.77539	4.51514	4.10321	4.86717
0.0988785	0.205603	0.172324	0.278554	0.159675	0.122519	0.20876	0.113665	0.106592	1.10603	1.53621	1.69665	1.50362	0.939197	0.821753	1.49782	0.949962	0.61518	3.25574	4.6508	5.5569	4.05382	3.01176	2.85122	3.73541	2.91299	2.46325		0.366046	0.464155	0.422771	0.265487	0.24125	0.279362	0.255354	0.231883	0.188837	1.47226	1.99839	1.30837	1.07637	1.28477	1.49906	0.747495	1.0088	0.916664	4.73662	4.49626	4.50388	4.10815
0.0909023	0.203103	0.183776	0.347555	0.198242	0.159848	0.213396	0.0921637	0.0964068	1.26832	1.63539	1.62212	1.93189	0.927012	0.954159	1.55546	0.8205	0.57989	3.64505	5.01744	4.72138	4.99138	2.94426	2.86466	4.53578	2.825	2.38194		0.294351	0.486159	0.404386	0.0693225	0.217102	0.24551	0.241237	0.274886	0.197004	1.24227	2.16277	0.96129	0.605396	1.04902	1.33379	0.811605	1.29636	0.994798	4.40721	4.30183	4.11344	3.42059
0.116565	0.257759	0.143876	0.307169	0.252661	0.116532	0.211038	0.118742	0.107647	1.2844	1.54122	1.67853	1.48386	1.0475	0.829162	1.24313	0.969365	0.575675	3.59007	4.57603	5.61265	3.65217	2.9448	2.90709	3.15389	2.93788	2.29068		0.343906	0.508046	0.378422	0.306348	0.194463	0.271613	0.255177	0.245155	0.211576	1.68457	2.37434	0.896634	1.14401	0.940389	1.3856	0.815881	1.05618	1.08896	5.22138	4.85013	4.10247	4.1375
0.0955271	0.142488	0.179522	0.322433	0.307192	0.125025	0.215123	0.12518	0.111505	1.22338	1.31557	1.77832	1.74927	1.36945	0.874466	1.4272	0.918309	0.708946	3.44587	3.89423	5.90066	4.21819	3.59274	2.93924	3.42656	2.87388	2.805		0.323097	0.474897	0.336875	0.25636	0.161236	0.290977	0.214348	0.250733	0.200105	1.37481	1.80524	0.970506	1.11729	0.966813	1.59245	0.78529	1.08367	0.984665	4.51345	4.71977	4.24723	4.31937
0.0992437	0.108032	0.142132	0.279326	0.176461	0.118585	0.194239	0.112138	0.10041	1.11834	1.39315	1.68772	1.73075	0.853862	0.874671	1.27788	0.972404	0.583057	3.32722	4.3224	5.73825	4.12247	2.91756	2.99921	3.62548	3.06575	2.35148		0.290191	0.45633	0.331484	0.141786	0.247803	0.275007	0.148724	0.206477	0.191892	1.15391	2.08898	0.9082	0.706504	1.31017	1.50247	0.646327	0.866595	0.922852	4.27528	4.62848	4.13567	3.58721
0.0940763	0.259686	0.158869	0.362437	0.240201	0.199534	0.199833	0.12353	0.119188	1.32757	1.59845	1.75158	1.93407	1.00255	1.14446	1.37611	0.950453	0.700658	3.75976	5.22554	6.1453	5.0275	2.96358	3.18308	3.76607	3.02852	2.78339		0.361514	0.439459	0.423031	0.284634	0.227484	0.261836	0.231923	0.215644	0.205838	1.0434	2.17529	1.21546	1.07398	1.0899	1.32568	0.870553	0.867583	1.02226	4.05294	4.9	4.18574	4.22541
0.10386	0.275418	0.220315	0.285074	0.135066	0.139962	0.24156	0.137099	0.103569	1.32652	1.55651	1.82403	1.69013	0.918961	1.08845	1.52139	1.22591	0.643405	3.6544	4.78463	6.65406	4.08999	3.01386	3.13718	3.40068	3.37528	2.55687		0.393634	0.432132	0.433692	0.271998	0.201041	0.261173	0.244286	0.223203	0.195787	1.90042	2.13413	1.30714	1.1319	1.01522	1.48832	0.790654	1.0149	0.947425	5.59819	5.24001	4.75398	4.2879
0.102854	0.257025	0.174083	0.30814	0.409482	0.12553	0.20505	0.101994	0.114407	1.22996	1.55813	1.63757	1.66176	1.53241	0.914119	1.39553	0.838826	0.601707	3.35557	4.94337	4.77181	3.85266	3.46893	2.94261	3.62302	2.78133	2.44146		0.357713	0.464229	0.420038	0.264289	0.209478	0.244588	0.234471	0.222981	0.201645	1.07222	2.04581	1.72608	1.0586	1.11174	1.24483	0.782384	0.898759	1.01268	4.37006	4.7025	5.11482	4.03127
0.0867148	0.228639	0.119616	0.3163	0.221598	0.21722	0.176804	0.101861	0.114383	1.05846	1.71198	1.62257	1.65853	1.09193	1.15529	1.16244	0.789884	0.657718	3.21498	5.46135	5.0377	3.9405	3.07245	3.01194	3.15497	2.76994	2.49149		0.323544	0.467503	0.423365	0.222502	0.256445	0.271097	0.275368	0.219601	0.185445	1.30104	1.96975	1.09533	0.941022	1.33295	1.37919	0.932565	0.90889	0.86757	4.59697	4.9618	4.3058	3.72383
0.0847834	0.308649	0.13637	0.307128	0.216604	0.17945	0.224619	0.101356	0.0933385	1.16303	1.59811	1.73581	1.77574	1.02723	1.22682	1.54939	0.868325	0.525462	3.49944	4.59528	6.67494	4.44708	3.07393	3.05309	4.12892	2.96817	2.24238		0.351823	0.412599	0.419893	0.238157	0.237137	0.274025	0.245564	0.248472	0.199647	1.12399	1.97272	1.51433	1.04614	1.17155	1.39172	0.818976	1.09692	1.00558	4.27065	5.14069	5.0146	4.11811
0.121344	0.355863	0.151759	0.306048	0.166251	0.138918	0.197328	0.128205	0.104952	1.38705	1.71113	1.65099	1.69177	0.901154	1.04448	1.42153	0.98512	0.562642	4.04193	4.73317	4.93714	4.17405	2.8994	3.07751	3.99628	2.82724	2.35833		0.277254	0.440647	0.501352	0.11285	0.220259	0.219199	0.264488	0.240332	0.201809	1.12474	1.78844	1.94511	0.695805	1.13281	1.06979	0.822411	1.14036	1.02014	4.25905	4.86344	5.16691	3.57675
0.102879	0.120461	0.137439	0.283668	0.295547	0.201296	0.171138	0.119996	0.096302	1.29008	1.30781	1.48404	1.67495	1.38717	1.2163	1.18842	0.884987	0.497532	3.69531	4.18603	4.25337	4.53695	3.55179	3.28276	3.11968	2.95667	2.14957		0.397398	0.439776	0.312244	0.304832	0.199598	0.240256	0.243791	0.255186	0.180181	1.99346	1.57852	0.859545	1.28705	0.9851	1.29673	0.76955	1.05915	0.92365	5.36527	4.09754	4.10589	4.50841
0.0924554	0.168331	0.193846	0.283944	0.181861	0.0982785	0.189504	0.132406	0.11078	1.24728	1.33868	1.68495	1.69199	0.89962	0.799472	1.07031	0.907979	0.690305	3.47199	4.08602	5.71023	4.50107	2.81186	2.84454	3.01921	2.89372	2.6853		0.448021	0.473412	0.398137	0.291114	0.242623	0.257565	0.189767	0.224825	0.195911	2.02691	2.04939	1.07626	1.17902	1.18239	1.39268	0.632282	1.0229	0.946271	5.06838	4.01035	4.04252	4.28308
0.123833	0.213289	0.152197	0.320084	0.261524	0.137295	0.234066	0.138409	0.109036	1.24958	1.65934	1.59051	1.73249	1.11311	0.760595	1.63938	1.23772	0.657513	3.42615	5.68927	4.98687	4.38847	3.09446	2.72516	4.58366	3.40835	2.50457		0.269034	0.467705	0.46094	0.305424	0.253685	0.271776	0.12036	0.241406	0.189194	1.09331	1.88816	1.77142	1.19655	1.35715	1.33	0.555263	1.00123	0.942308	4.43326	4.67515	4.87688	4.25376
0.0974347	0.250009	0.151223	0.336736	0.231182	0.117492	0.213804	0.127471	0.110261	1.26632	1.53991	1.77007	1.54961	1.15469	0.752149	1.66402	0.971043	0.607264	3.51994	4.63876	6.06305	3.47799	3.11895	2.77863	4.76855	2.89185	2.40187		0.321723	0.436455	0.22082	0.107331	0.240278	0.26511	0.213802	0.228427	0.210518	1.051	1.87797	0.76788	0.675945	1.13393	1.31543	0.757762	1.02271	1.01597	4.33771	4.68421	4.16962	3.56098
0.0711878	0.130116	0.180189	0.290115	0.309754	0.137315	0.207967	0.118329	0.102534	1.24214	1.45665	1.59881	1.79455	1.16655	1.03168	1.44546	0.995598	0.605112	3.57116	4.69116	4.83071	5.17986	3.06643	3.01412	3.73152	2.97716	2.47765		0.308784	0.468226	0.421268	0.353776	0.223265	0.205035	0.213417	0.242913	0.199902	1.06405	2.14441	1.37963	1.5815	1.16906	0.87107	0.743822	0.998395	0.970891	4.35492	4.83862	4.84589	4.78561
0.0717526	0.117581	0.147203	0.314839	0.203148	0.199017	0.206237	0.105463	0.103477	1.14257	1.37792	1.62849	1.75458	0.960799	1.00729	1.32997	0.869787	0.634376	3.31193	4.34137	5.07126	4.34324	3.02881	2.8495	3.49877	2.84871	2.45362		0.378581	0.431817	0.438979	0.278128	0.264221	0.251615	0.2416	0.248175	0.216344	1.93045	2.17919	1.98986	1.2106	1.43406	1.30753	0.782015	1.11735	1.11993	5.54603	4.44182	5.86864	4.49928
0.0959481	0.174676	0.137642	0.338876	0.291072	0.194576	0.207212	0.103653	0.108691	1.11184	1.61495	1.59704	1.78604	1.16763	1.19506	1.53682	0.884732	0.655204	3.36424	5.06366	4.6954	4.51238	3.16709	3.18343	3.9771	2.88976	2.37738		0.350264	0.490929	0.458509	0.29671	0.223871	0.276689	0.2588	0.223682	0.188505	1.40725	2.26191	1.93462	1.32453	1.14408	1.42504	0.746874	0.921951	0.945439	4.62185	4.69541	4.7112	4.62295
0.101042	0.200183	0.127728	0.130348	0.157201	0.139976	0.230271	0.100468	0.114653	1.1872	1.50702	1.46326	0.885736	0.887635	0.83093	1.28735	0.869451	0.59191	3.54547	4.47932	4.0762	2.87351	2.87831	2.91523	3.25671	2.84147	2.29933		0.385967	0.482018	0.180852	0.271797	0.245441	0.272821	0.275493	0.248643	0.2049	1.78522	2.05131	0.619681	0.977207	1.34779	1.40534	0.924789	1.09831	0.994107	5.16557	4.44611	3.78015	3.76854
0.11686	0.302533	0.204602	0.312045	0.160642	0.153817	0.19138	0.127215	0.109144	1.23072	1.3273	1.81134	1.49714	0.863472	0.880587	1.12554	0.99408	0.639895	3.49871	4.06337	6.2065	3.79079	2.83341	2.92957	3.08919	2.95975	2.54901		0.286977	0.481208	0.395792	0.33123	0.221399	0.255352	0.209313	0.244341	0.208037	1.12493	2.23398	1.06695	1.37233	1.16165	1.53435	0.796363	1.22352	1.0547	4.33541	4.72612	4.26033	4.54727
0.609964	0.151849	0.175075	0.327764	0.372246	0.114161	0.201811	0.134823	0.102784	2.02984	1.49544	1.64117	1.64143	1.24079	0.820341	1.33674	1.10278	0.571876	5.26748	4.87064	5.09891	4.07693	3.14596	2.85002	3.71575	3.20795	2.57051		0.443885	0.499269	0.481259	0.124521	0.24738	0.216526	0.188314	0.259317	0.188058	1.8426	2.28068	2.10645	0.699905	1.29639	1.08244	0.65822	1.17411	0.940371	4.85488	5.02781	4.61077	3.7417
0.132491	0.282305	0.126124	0.297332	0.236458	0.168698	0.203174	0.116312	0.103307	1.23037	1.45274	1.67158	1.68919	1.01928	0.965461	1.36597	0.93242	0.561836	3.63181	4.39499	5.41739	4.21063	3.005	2.9689	3.49469	2.91386	2.23463		0.35418	0.416891	0.317264	0.187714	0.209936	0.279309	0.233462	0.222571	0.194648	2.12544	1.79843	0.814852	0.840389	1.07429	1.44723	0.739091	0.910842	0.924941	5.38763	4.88512	4.04257	3.8914
0.0898223	0.166456	0.162746	0.345287	0.23863	0.171368	0.240051	0.0970515	0.109066	1.33612	1.48816	1.73559	1.82274	0.918709	0.899546	1.51194	0.890421	0.653095	3.75583	4.84683	6.20653	4.51947	2.89902	2.86456	4.19895	2.82293	2.46873		0.352012	0.457476	0.440178	0.318405	0.254585	0.260807	0.224299	0.240427	0.183953	1.44435	1.96214	1.51482	1.22651	1.36523	1.39552	0.798591	1.01221	0.927836	4.6455	4.9535	4.68316	4.19678
0.0824858	0.20467	0.120713	0.356877	0.300959	0.261447	0.200743	0.122509	0.108038	1.28948	1.53577	1.65774	1.79436	1.12147	1.76436	1.43377	1.1132	0.587805	3.59189	4.74052	5.07586	4.50922	3.12237	4.41782	3.7128	3.2133	2.41659		0.340082	0.446621	0.434337	0.165768	0.189752	0.248304	0.230293	0.245128	0.207766	1.40609	2.21451	1.63538	0.795714	1.04906	1.34349	0.81262	1.14456	0.972305	4.56769	4.14315	4.96449	3.81623
0.109915	0.165021	0.164959	0.322697	0.209271	0.128481	0.21802	0.134478	0.1082	1.3282	1.51015	1.4904	1.75631	1.07827	0.769293	1.29087	1.0208	0.652837	3.87633	4.73934	4.39496	4.74291	3.25037	2.90973	3.29511	2.96287	2.4927		0.303195	0.456953	0.419589	0.166713	0.218536	0.25409	0.199247	0.243083	0.19119	1.2391	1.9316	1.28052	0.815009	1.00768	1.32508	0.719065	1.10482	0.966777	4.4561	4.78058	4.59892	3.78499
0.130282	0.152968	0.153718	0.337578	0.165586	0.0963446	0.243009	0.110641	0.0993971	1.16076	1.48148	1.71285	1.85263	0.875293	0.694589	1.31613	0.96097	0.633988	3.37292	4.33072	6.19016	4.62439	2.94647	2.76019	3.16778	3.02886	2.54439		0.337512	0.500892	0.479359	0.293107	0.259784	0.239938	0.238127	0.257407	0.188101	1.09537	2.22015	2.03436	1.22742	1.3448	1.19368	0.76058	1.22195	0.812656	4.16237	4.0104	4.54794	4.35974
0.109378	0.200886	0.125464	0.272051	0.17997	0.161304	0.239128	0.134981	0.0927146	1.29592	1.42925	1.45056	1.6286	1.088	1.05153	1.3608	1.03393	0.480327	3.71531	4.27575	4.21339	4.06722	3.18384	2.98306	3.65301	2.98595	2.12865		0.311597	0.457738	0.402098	0.117642	0.225558	0.285933	0.18164	0.238527	0.198553	1.27144	2.26016	1.2108	0.730483	1.08013	1.51064	0.698721	1.11142	1.0003	4.57431	4.89103	4.38567	3.70047
0.100193	0.216136	0.185581	0.223311	0.386266	0.142009	0.193423	0.114321	0.103755	1.14241	1.46266	1.65184	1.52922	1.72453	0.877174	1.26069	1.03497	0.582793	3.31245	4.16313	4.9831	3.98502	3.43334	2.96675	3.29149	3.09025	2.56847		0.316799	0.487688	0.223707	0.253904	0.200268	0.220474	0.216238	0.286225	0.190037	1.31243	2.01069	0.693814	1.05317	1.03756	1.11837	0.728963	1.40713	1.02144	4.47507	4.43799	3.88672	4.0989
0.106326	0.22432	0.163918	0.270387	0.177658	0.0961202	0.186983	0.109756	0.107815	1.10756	1.54207	1.62227	1.45681	1.03387	0.725208	1.53173	0.899346	0.640897	3.25007	4.80132	5.03597	3.70496	2.98498	2.82415	4.38124	2.91969	2.54494		0.40202	0.441734	0.261557	0.114039	0.250959	0.238909	0.290474	0.202271	0.197782	2.00947	1.9521	0.79482	0.715211	1.16427	1.3182	0.905988	0.796575	0.952053	5.69512	4.70282	4.09656	3.61498
0.102422	0.23715	0.202551	0.367172	0.306556	0.318716	0.229276	0.122827	0.101387	1.3766	1.49886	1.64092	1.91952	1.27664	1.81657	1.43974	1.06575	0.627708	4.05751	4.40252	5.01359	4.97854	3.27378	3.9925	3.75635	3.17636	2.51818		0.34322	0.44186	0.367397	0.296543	0.216643	0.257043	0.254521	0.230788	0.182839	1.46857	1.77535	0.99652	1.16419	1.14867	1.35718	0.844168	1.06175	0.873788	4.82355	4.32379	4.27629	4.2279
0.0722718	0.275349	0.132263	0.339734	0.362372	0.132588	0.211774	0.125473	0.0948756	1.30263	1.58169	1.60399	1.79431	1.404	0.900728	1.30983	1.11316	0.508533	3.68761	4.69283	4.85885	5.37452	3.35576	3.00117	3.28663	3.1207	2.27633		0.365229	0.473918	0.510727	0.0842279	0.241476	0.277052	0.196282	0.252917	0.200969	1.22665	2.2482	2.08718	0.638417	1.10574	1.46632	0.722032	1.15706	1.15293	4.20086	4.83978	4.87778	3.51924
0.498878	0.210101	0.177956	0.326509	0.413965	0.102316	0.208104	0.117396	0.103922	2.05811	1.48132	1.76774	1.72852	1.75085	0.844806	1.41277	0.990275	0.665581	6.51055	4.48928	7.45169	3.98841	4.02471	2.86299	3.56101	3.02169	2.66337		0.350673	0.468593	0.378466	0.105239	0.224949	0.270059	0.290915	0.259138	0.19425	1.23718	1.99602	0.92413	0.686754	1.18192	1.42551	0.865242	1.18959	0.980393	4.20824	4.72038	4.09896	3.59228
0.0825292	0.229924	0.133335	0.302384	0.279162	0.139182	0.227291	0.10688	0.0999677	1.21428	1.59542	1.59843	1.58847	1.15659	0.993384	1.64186	0.958751	0.652017	3.47085	4.76627	4.72489	4.05086	3.05258	2.95346	4.04364	3.04581	2.69128		0.35797	0.493476	0.369606	0.323002	0.158827	0.261556	0.264717	0.216235	0.199622	1.17964	2.04028	0.877209	1.55742	0.824367	1.2235	0.90714	0.810616	0.913764	4.40036	4.29218	4.23731	5.74587
0.0883064	0.27288	0.191825	0.261078	0.188168	0.0913981	0.219961	0.107483	0.103267	1.28346	1.52859	1.66378	1.75059	0.998503	0.763656	1.28678	0.887642	0.579191	3.44961	4.76893	4.88751	4.54055	3.02019	2.84725	3.31446	2.9726	2.37261		0.319463	0.450951	0.45551	0.0895391	0.257983	0.282282	0.285197	0.23017	0.192877	1.1845	1.95289	1.1516	0.68183	1.24599	1.5725	0.940295	0.899365	0.927743	4.44064	4.4725	4.27667	3.58457
0.0648855	0.213102	0.143717	0.241041	0.266071	0.191972	0.211772	0.125798	0.107282	1.15651	1.40605	1.63643	1.42334	1.20288	1.10858	1.40069	1.0137	0.647543	3.35008	4.21034	5.37386	3.6454	3.23126	3.03941	3.67354	3.03032	2.63845		0.310557	0.429754	0.471598	0.0944252	0.182093	0.278427	0.246388	0.239664	0.196796	1.49353	1.89661	1.91087	0.691726	1.01348	1.32418	0.785043	0.999762	0.963459	5.06544	4.90374	5.03792	3.71141
0.125108	0.169408	0.29306	0.310177	0.137184	0.148656	0.195021	0.113408	0.0998625	1.17842	1.45275	1.79828	1.81909	0.912347	0.927391	1.32832	0.868018	0.600089	3.50232	4.40265	5.48748	4.85815	2.99089	2.9178	3.58384	2.85286	2.5341		0.384614	0.450105	0.332073	0.0800191	0.23276	0.23427	0.262379	0.255935	0.206019	1.7773	2.02087	0.773223	0.58271	1.20594	1.14917	0.85917	1.1507	0.985991	5.40748	4.91309	4.00248	3.425
0.0771992	0.215242	0.158688	0.264904	0.346861	0.0986874	0.220548	0.118962	0.108356	1.18765	1.54354	1.55961	1.51539	1.70776	0.77007	1.35465	1.00331	0.600919	3.64357	4.72678	4.65819	3.86011	3.98695	2.83886	3.41355	3.09406	2.37518		0.288817	0.416079	0.438464	0.297958	0.245365	0.262197	0.270613	0.221512	0.196334	1.11948	1.97811	1.58385	1.28779	1.14622	1.39183	0.855008	0.933715	0.975848	4.56031	4.53963	4.65274	4.45562
0.0761451	0.219602	0.175376	0.289009	0.338727	0.106557	0.242603	0.127445	0.10252	1.17773	1.54686	1.75466	1.8653	1.25792	0.847507	1.50717	0.96025	0.596236	3.36731	4.81288	6.83811	4.96251	3.1965	2.85834	3.65086	2.98221	2.40136		0.334852	0.0491914	0.473847	0.117094	0.226705	0.281971	0.213888	0.250261	0.188435	1.45501	0.671671	1.95288	0.686643	1.17227	1.66719	0.768561	1.15197	0.917149	4.7509	3.99069	4.94721	3.57013
0.119048	0.222294	0.200725	0.372128	0.143489	0.129268	0.222654	0.11724	0.0989535	1.10393	1.5052	1.85645	1.76294	0.882483	0.890645	1.44452	0.979071	0.553371	3.42006	4.50056	6.64798	4.34747	2.95151	2.97849	3.63783	3.07858	2.36422		0.268264	0.459646	0.342854	0.278247	0.258955	0.283264	0.264025	0.226923	0.203246	1.04661	1.99813	1.05955	1.08569	1.23627	1.6874	0.814473	1.00467	0.970367	4.36773	4.91081	4.38683	4.05305
0.100314	0.107379	0.164171	0.350479	0.22097	0.153698	0.199716	0.107703	0.0995154	1.20173	1.37411	1.7232	1.75553	1.13172	0.99596	1.55125	1.03195	0.565297	3.53025	4.12813	5.52337	4.40573	3.19635	2.93531	4.35063	3.07516	2.3339		0.316163	0.432963	0.414592	0.316407	0.206458	0.272376	0.217729	0.240934	0.19106	1.2456	1.89546	1.69667	1.23693	1.19697	1.42501	0.796393	1.14492	0.953115	4.42806	5.08864	4.69608	4.35165
0.106237	0.172943	0.161905	0.260387	0.207759	0.0819114	0.262132	0.121721	0.110785	1.36089	1.5494	1.66438	1.502	1.01281	0.732772	1.5313	0.816179	0.65435	3.84019	4.54352	5.63683	3.78854	3.05128	2.845	3.79968	2.78494	2.62338		0.38005	0.470187	0.331672	0.306728	0.24732	0.254329	0.231075	0.236259	0.211615	1.10759	2.30907	0.829053	1.36894	1.37148	1.35635	0.764678	0.999609	1.03714	4.31831	4.80718	4.16745	4.4701
0.0845301	0.148954	0.154865	0.33409	0.25173	0.290806	0.221036	0.134095	0.105579	1.16733	1.62361	1.78244	1.87683	1.07857	1.77196	1.27116	0.991034	0.668126	3.55258	4.91867	6.40149	4.56712	3.11213	4.11642	3.36894	3.0091	2.78585		0.364856	0.426496	0.48703	0.273501	0.201802	0.258928	0.274564	0.225809	0.191221	1.52931	2.25627	2.04869	1.11006	0.958008	1.32121	0.779451	1.04273	0.910083	5.01953	4.86113	4.39828	4.24523
0.0712984	0.192663	0.163219	0.275882	0.215731	0.145948	0.215786	0.117551	0.10391	1.30905	1.60483	1.75309	1.68204	1.16887	0.878848	1.56863	0.939765	0.611819	3.68051	4.71418	5.98225	4.56212	3.39023	2.83809	4.21867	3.00562	2.41459		0.334327	0.510557	0.421627	0.303971	0.240121	0.225079	0.290761	0.265342	0.202921	0.993385	2.12665	1.70771	1.22816	1.24458	1.11723	0.958985	1.17007	0.990196	3.9727	4.1531	5.29262	4.33678
0.0919126	0.253096	0.171869	0.235636	0.280539	0.139805	0.186725	0.117187	0.103851	1.1137	1.5458	1.66823	1.60751	1.33908	0.916769	1.2676	0.995576	0.615608	3.24551	4.67687	5.57971	4.41548	3.36976	2.83696	3.18233	3.02975	2.43848		0.311783	0.465038	0.301599	0.077418	0.21753	0.236127	0.227076	0.259315	0.212097	1.1688	2.33236	0.932489	0.594148	1.08294	1.1553	0.817364	1.11733	0.992607	4.43298	4.17425	4.208	3.33009
0.0930866	0.198861	0.146012	0.279755	0.321769	0.0909267	0.219609	0.130025	0.107839	1.11698	1.3665	1.69427	1.59072	1.23015	0.769367	1.3462	0.98418	0.662891	3.43534	3.95692	5.42256	3.78534	3.14975	2.86753	3.30972	2.97761	2.6489		0.352207	0.450129	0.38355	0.316979	0.22662	0.234458	0.289743	0.24967	0.193229	1.3812	2.04687	1.29851	1.37746	1.26382	1.04584	0.84362	1.13388	1.01468	4.77153	5.13234	4.42873	4.77866
0.115679	0.136432	0.182692	0.328597	0.214216	0.134964	0.209333	0.132442	0.106492	1.52231	1.49478	1.70452	1.68978	1.25974	0.799508	1.51713	0.960306	0.585547	4.14914	4.84697	5.70486	4.04108	3.49152	2.81598	4.08924	2.8582	2.31784		0.425456	0.483693	0.238376	0.110235	0.225696	0.28251	0.308412	0.240202	0.189269	2.07615	2.25793	0.768262	0.671886	1.32209	1.70284	0.993096	1.11375	0.99175	5.55286	4.37813	4.00365	3.60046
0.106807	0.220861	0.223572	0.301205	0.157388	0.144636	0.184353	0.12965	0.109476	1.3024	1.45594	1.79535	1.63526	1.02464	1.07302	1.37533	1.06969	0.597906	3.64351	4.29722	5.93681	4.22867	3.17077	3.06432	3.76601	3.07777	2.38687		0.312348	0.492759	0.292303	0.293358	0.256571	0.282568	0.20407	0.214282	0.197073	1.15319	2.19268	0.913001	1.05858	1.43382	1.47094	0.757514	0.885826	0.966384	4.35527	4.87009	4.42999	4.17601
0.110653	0.208376	0.146877	0.311853	0.204981	0.110917	0.223616	0.103797	0.111048	1.51543	1.58102	1.61962	1.90145	0.991112	0.735258	1.42121	0.893155	0.650458	4.34653	4.93341	4.94288	4.92329	2.99301	2.71119	3.59921	2.92303	2.54188		0.324439	0.482755	0.387778	0.246599	0.228602	0.251985	0.204595	0.24044	0.190923	1.05442	2.38566	0.969172	0.982606	1.11716	1.43017	0.736017	1.13351	0.958726	4.16086	4.26146	4.15939	3.93046
0.105476	0.272316	0.143635	0.220412	0.441258	0.137248	0.20351	0.140403	0.101751	1.33404	1.60887	1.48572	1.45353	1.98845	0.830944	1.40926	1.14739	0.537044	3.79339	4.908	4.34915	3.56665	4.46755	2.78922	3.6992	3.38677	2.35644		0.357696	0.484092	0.477808	0.282031	0.251949	0.22022	0.213113	0.246765	0.209474	1.66149	2.0944	1.34482	1.00987	1.20516	1.06655	0.730251	1.02952	1.08819	5.06269	4.98195	4.16758	3.97694
0.511368	0.194851	0.185059	0.284542	0.241378	0.11796	0.207503	0.152041	0.1038	2.10346	1.63757	1.68599	1.65713	0.918454	0.757102	1.46263	1.19095	0.600381	5.5887	4.92948	5.4564	3.97202	2.84901	2.69783	3.82289	3.21943	2.4794		0.339651	0.466112	0.267971	0.358053	0.184988	0.263824	0.211732	0.237725	0.198043	1.72162	2.10522	0.728601	1.43918	0.954118	1.46145	0.70517	0.991375	1.03044	5.17798	4.61373	4.16367	4.39974
0.138277	0.166451	0.159401	0.345272	0.229402	0.115911	0.200911	0.125226	0.111484	1.28996	1.42199	1.66464	1.647	1.0738	0.791511	1.28513	1.03476	0.702335	3.60403	4.3032	5.38871	3.77181	3.02563	2.9021	3.43967	2.99292	2.88339		0.364123	0.484852	0.41931	0.268175	0.205446	0.260127	0.274989	0.224644	0.204196	1.29176	1.96973	1.06579	1.08927	1.04216	1.55371	0.829592	0.992197	1.04078	4.5326	4.36789	4.14944	4.27337
0.108036	0.176269	0.17171	0.264721	0.44964	0.144219	0.211944	0.119426	0.103913	1.23256	1.45744	1.67463	1.72267	1.78427	0.922191	1.32258	0.97979	0.599967	3.51386	4.565	5.46022	4.64812	3.8318	2.95829	3.55977	3.01136	2.36432		0.277743	0.452184	0.370176	0.270199	0.192	0.234996	0.192285	0.228398	0.196261	1.17248	1.9691	0.928554	1.03212	0.999914	1.24268	0.684209	0.98886	1.01934	4.56282	4.34067	4.13952	4.01602
0.133026	0.229502	0.22606	0.277246	0.208951	0.156707	0.215481	0.11839	0.0977528	1.28838	1.6599	1.73293	1.61575	0.992107	0.914274	1.28856	0.980197	0.521874	3.54698	5.21793	5.18959	4.20529	3.03579	2.87447	3.2883	3.04981	2.22429		0.320376	0.424041	0.330555	0.24639	0.220181	0.266243	0.223035	0.261898	0.190013	1.08838	2.08268	0.832833	1.14234	1.10226	1.47266	0.802203	1.29532	1.01136	4.1959	5.64921	4.02178	4.42136
0.136563	0.240775	0.168613	0.322001	0.229498	0.150739	0.225228	0.109508	0.10294	1.18359	1.49867	1.62804	1.72185	1.04482	0.883172	1.52311	1.01118	0.543254	3.46424	4.43242	5.15009	4.34496	3.10544	2.92849	3.8135	3.06375	2.1794		0.34949	0.457546	0.360599	0.223599	0.232132	0.268602	0.281982	0.240226	0.203113	1.52004	1.96944	1.15145	0.868638	1.07217	1.44288	0.900302	1.04342	1.0594	4.94858	4.30213	4.53875	3.62812
0.0923456	0.265397	0.180871	0.312012	0.208831	0.174404	0.202732	0.116372	0.112445	1.15361	1.46119	1.56959	1.73485	1.01655	0.991492	1.43103	0.88235	0.670661	3.43738	4.51064	4.86487	4.78476	3.07583	2.9879	3.69115	2.78578	2.6531		0.421327	0.496306	0.452975	0.106849	0.261143	0.225727	0.247961	0.199131	0.208237	2.17208	2.31753	2.19179	0.648913	1.32533	1.13056	0.791604	0.850858	1.14381	5.2206	4.66453	5.77901	3.53825
0.126947	0.273522	0.175308	0.36359	0.291909	0.119466	0.233504	0.113128	0.106855	1.33608	1.54887	1.7592	1.86134	1.09722	0.743415	1.48909	1.01416	0.607473	3.8173	4.73459	5.56074	4.11997	2.95948	2.75661	3.85229	3.13747	2.39955		0.381902	0.440717	0.373049	0.272795	0.231089	0.228047	0.280691	0.263633	0.198572	1.52595	2.16916	1.05814	1.09173	1.27622	1.21069	0.929075	1.2773	0.972598	4.92387	5.58014	4.27135	4.01926
0.0941451	0.235492	0.164418	0.267856	0.229707	0.151153	0.211492	0.119846	0.100644	1.35976	1.48553	1.62595	1.72232	1.12297	0.953211	1.17241	0.946359	0.594691	3.88724	4.30181	4.87211	4.74698	3.20453	2.86821	3.0686	2.98145	2.41691		0.246306	0.470046	0.220372	0.105015	0.224205	0.233506	0.173173	0.230181	0.191312	0.947251	2.23282	0.726391	0.679747	1.1336	1.29937	0.676273	1.00578	0.979305	4.25003	4.37362	3.91593	3.57593
0.0950805	0.235895	0.185964	0.313126	0.168298	0.197877	0.230595	0.134708	0.100365	1.33406	1.49715	1.80091	1.69311	0.847676	1.09899	1.49172	1.15118	0.598041	4.04198	4.39259	6.05309	4.12418	2.88161	3.06628	3.79723	3.32876	2.55599		0.32905	0.447357	0.282129	0.14357	0.228871	0.260044	0.237657	0.254431	0.18772	1.44735	1.93628	0.868009	0.716325	1.26259	1.30317	0.761608	1.17299	1.03044	4.74261	4.38784	4.23208	3.51011
0.0964151	0.248761	0.197472	0.304325	0.233423	0.322513	0.250456	0.142594	0.10463	1.40483	1.73353	1.72349	1.62027	1.16997	1.84471	1.42678	1.05418	0.624186	3.83405	6.01439	5.53048	3.84885	3.25096	4.26658	3.63758	3.02644	2.53991		0.397604	0.410752	0.426935	0.31326	0.186175	0.275467	0.2418	0.243734	0.20042	1.24249	1.41187	1.61124	1.28277	1.02481	1.67797	0.684466	1.19738	1.034	4.44321	4.43213	5.06897	4.41633
0.100812	0.226	0.164205	0.362889	0.334705	0.124079	0.231448	0.118386	0.101595	1.10471	1.39376	1.69983	1.69549	1.27526	0.780457	1.40443	0.995925	0.583015	3.36868	4.08586	5.42977	4.26946	3.35202	2.77849	3.5835	2.95957	2.33263		0.389506	0.421215	0.467503	0.218489	0.195785	0.268747	0.187561	0.240688	0.195335	1.82576	1.90923	1.91818	0.940237	1.10427	1.559	0.727562	1.1925	1.03798	4.9838	4.85112	5.03039	3.89523
0.103854	0.422579	0.178451	0.272405	0.220293	0.127583	0.178982	0.108984	0.0975753	1.3115	1.71641	1.66515	1.68913	1.1786	0.743169	1.33201	0.996943	0.549644	3.6499	4.92853	5.06177	4.16998	3.18733	2.7666	3.48689	3.05132	2.3614		0.337127	0.447706	0.293495	0.289819	0.264197	0.279173	0.255857	0.20707	0.181284	1.11952	2.28786	0.738081	1.11022	1.21823	1.42114	0.878626	0.923027	0.895015	4.29002	4.57346	3.97085	4.05679
0.0976674	0.212297	0.182371	0.205462	0.404338	0.106389	0.2185	0.131546	0.107727	1.1839	1.58922	1.81956	1.2659	1.97319	0.736179	1.32681	1.01176	0.654518	3.49696	5.36736	6.91085	3.33747	4.66027	2.80282	3.51263	2.94215	2.53207		0.31013	0.478949	0.376407	0.0795801	0.242951	0.240778	0.206222	0.220805	0.195521	1.03962	2.00479	0.971615	0.621346	1.22945	1.0215	0.795536	0.98504	0.941324	4.20146	4.43287	4.04134	3.44479
0.0967342	0.297971	0.205405	0.261246	0.374263	0.173573	0.229061	0.115639	0.106521	1.20798	1.7599	1.77481	1.40267	1.69765	1.07147	1.43126	1.01208	0.594424	3.55174	5.40523	6.67327	3.64792	3.68361	3.09455	3.69234	3.0403	2.44917		0.306939	0.434075	0.469901	0.315949	0.24316	0.258433	0.208907	0.233542	0.178734	1.22091	2.00195	1.83531	1.30853	1.25832	1.14194	0.708887	0.962552	0.866094	4.60834	4.83349	5.02295	4.38955
0.125171	0.221316	0.136139	0.226894	0.211462	0.105622	0.227821	0.120649	0.103034	1.33791	1.37212	1.57937	1.41499	0.953691	0.925407	1.3754	0.96764	0.533682	3.77518	4.32642	4.67157	3.65856	2.95402	2.92474	3.55598	2.88469	2.22221		0.339783	0.481431	0.201896	0.310316	0.228702	0.238324	0.224547	0.245952	0.186132	1.33973	2.04607	0.714153	1.22887	1.04711	1.10372	0.784823	1.15378	0.955612	4.45974	4.4445	3.96302	4.6173
0.128848	0.267758	0.17213	0.383869	0.292026	0.183706	0.207324	0.109522	0.112448	1.36812	1.55747	1.67899	1.85471	1.17565	1.19892	1.49103	0.855818	0.65724	3.68287	4.42561	5.91318	4.75465	3.17809	3.26319	3.92769	2.7786	2.50729		0.405593	0.480606	0.326183	0.132794	0.193201	0.243349	0.172577	0.240045	0.196176	1.83115	2.33679	0.846996	0.734474	1.01827	1.23575	0.636376	1.11732	0.949593	5.251	4.92214	3.94584	3.59758
0.126013	0.276088	0.206029	0.418425	0.373444	0.139111	0.2234	0.134804	0.104908	1.16937	1.58599	1.62738	1.89053	1.51198	0.857519	1.46571	1.04241	0.594395	3.52786	4.76372	4.95567	4.58292	3.46692	2.87151	3.75387	3.04998	2.43052		0.322919	0.477032	0.367739	0.134734	0.240546	0.244377	0.233863	0.238455	0.192033	1.46808	2.11989	1.13679	0.760368	1.22879	1.34397	0.766468	1.09525	0.975613	5.31985	4.54706	4.36225	3.69469
0.093329	0.196813	0.215917	0.276968	0.261883	0.280285	0.231217	0.132208	0.105731	1.2435	1.54356	1.75609	1.47402	1.05901	1.49424	1.33186	0.906344	0.662886	3.68991	4.85901	5.25664	3.53217	2.96375	3.3597	3.59121	2.84575	2.64912		0.368901	0.422713	0.343479	0.28998	0.221608	0.265573	0.267676	0.259663	0.212087	1.62494	2.0326	0.835621	1.26089	1.22064	1.54315	0.914944	1.16318	1.07901	5.51256	5.42668	3.95083	4.57405
0.0651632	0.0824198	0.152485	0.356693	0.15815	0.135523	0.241941	0.117953	0.109688	1.20559	1.24471	1.74421	1.76465	0.929633	0.780293	1.48799	0.978988	0.642626	3.56976	3.77701	5.95059	4.38683	3.02138	2.80578	3.86927	2.99708	2.60185		0.358317	0.433367	0.372622	0.350809	0.198849	0.246178	0.203925	0.227032	0.192053	1.56356	1.95564	0.993469	1.53709	1.15588	1.41826	0.740246	0.94437	0.980258	4.75294	4.50903	4.19868	5.09976
0.154347	0.274341	0.140921	0.277973	0.24886	0.145783	0.206301	0.114056	0.111632	1.46021	1.63367	1.70847	1.77579	1.16527	0.734077	1.41926	0.955604	0.619036	4.03054	4.59424	5.98013	4.4911	3.16447	2.72433	3.64101	2.97767	2.52762		0.322317	0.497615	0.33772	0.3376	0.22227	0.274139	0.247047	0.221536	0.191333	1.10848	1.96625	0.826199	1.56557	1.25801	1.47447	0.846126	1.03038	0.920787	4.20507	4.45809	3.92184	5.17444
0.139831	0.069028	0.207272	0.253457	0.232033	0.165391	0.255775	0.147865	0.106411	1.54733	1.40994	1.62164	1.56135	1.09614	0.995924	1.27798	1.19668	0.583196	4.194	4.59146	5.04897	3.99822	3.07575	3.02182	3.26626	3.31197	2.27192		0.39326	0.468781	0.38627	0.318179	0.225267	0.230012	0.206907	0.223027	0.190744	1.42573	1.68624	0.990689	1.17293	1.15036	0.900497	0.77398	0.900224	0.916132	4.20151	4.63589	4.02478	3.95849
0.100402	0.301758	0.160554	0.309221	0.380343	0.154763	0.224839	0.114102	0.111652	1.34056	1.69138	1.64284	1.82681	1.80564	1.00789	1.40904	0.950625	0.658922	4.09633	5.26506	5.53889	4.84424	4.10429	2.93805	3.42914	3.03645	2.70135		0.258034	0.459666	0.465827	0.106864	0.210858	0.273178	0.237027	0.207435	0.208106	0.98453	2.06173	1.88055	0.688687	1.07367	1.30049	0.703101	0.944396	1.05117	4.22576	4.6892	4.59828	3.60152
0.0928472	0.116671	0.175769	0.253237	0.240846	0.164899	0.252549	0.115406	0.107897	1.25526	1.44316	1.72304	1.78268	1.03595	1.18632	1.5588	1.01859	0.633734	3.76077	4.76689	6.05262	5.16066	3.06657	3.30321	3.82156	3.0425	2.58015		0.366697	0.477248	0.46162	0.205946	0.205713	0.259187	0.16	0.221407	0.195066	1.27795	1.65074	1.84763	0.84596	1.06197	1.31054	0.642206	0.984144	1.01126	4.58854	4.32808	4.30475	3.77211
0.0789606	0.274324	0.137108	0.350981	0.363543	0.11707	0.236411	0.141417	0.0986991	1.19341	1.76927	1.71768	1.81898	1.59143	0.894944	1.52297	1.16625	0.57973	3.46137	5.58089	5.79025	4.24374	3.81808	2.9861	3.69325	3.08024	2.37027		0.336116	0.463696	0.41778	0.28092	0.234286	0.283143	0.18469	0.209493	0.196926	1.30991	1.97647	1.20675	1.33605	1.14772	1.49071	0.69972	0.87499	1.01709	4.5119	4.49781	4.46169	4.76179
0.116196	0.261514	0.177469	0.306267	0.318008	0.29066	0.233939	0.110215	0.11545	1.25042	1.64361	1.61421	1.45788	1.24034	1.56648	1.43427	0.987641	0.633677	3.62982	5.17468	5.10106	3.72538	3.18816	3.5259	3.66067	3.08456	2.45253		0.338949	0.431898	0.474214	0.264554	0.237981	0.289364	0.192921	0.204843	0.197416	1.76983	1.76427	1.56806	1.10292	1.1738	1.7007	0.732302	0.858341	0.926059	5.61936	4.90318	4.79712	4.0775
0.548943	0.273151	0.160276	0.32884	0.237315	0.162332	0.195548	0.131997	0.105215	2.09511	1.57516	1.52477	1.83317	1.1122	0.884414	1.19183	0.89623	0.548659	6.5315	4.40864	4.34365	4.6793	3.01473	2.87136	3.12798	2.90257	2.29686		0.429594	0.467995	0.43203	0.330668	0.209578	0.265132	0.191721	0.245077	0.203612	2.08515	1.90095	1.8058	1.50255	1.07719	1.41484	0.721555	1.07051	1.04771	5.25817	4.45724	5.18668	4.84526
0.146349	0.282583	0.245789	0.333026	0.212763	0.14313	0.193146	0.146373	0.104933	1.37076	1.59145	1.75394	1.74935	0.936171	0.953164	1.27099	1.07275	0.634275	3.7984	4.88887	6.10271	4.08736	3.00078	3.04368	3.3294	3.09193	2.43955		0.363002	0.46471	0.33485	0.0818842	0.259463	0.267179	0.212796	0.238232	0.187953	1.33708	2.06195	0.90092	0.63436	1.35473	1.53839	0.821838	1.1125	1.00514	4.26308	4.76232	4.11341	3.55474
0.138438	0.247349	0.165593	0.271685	0.168398	0.141863	0.216745	0.127861	0.0926993	1.37461	1.57934	1.6693	1.63231	0.998254	0.860963	1.56117	1.10124	0.581716	3.96379	4.77814	5.73985	4.00949	3.00883	2.8252	3.85619	3.18095	2.60938		0.377852	0.472598	0.451704	0.3214	0.21232	0.266865	0.223552	0.21744	0.193711	1.51482	2.19484	1.7097	1.44355	1.10207	1.44507	0.825454	0.916065	0.950752	4.59006	4.47702	4.72859	4.83102
0.131471	0.275813	0.148347	0.338863	0.389167	0.122254	0.20979	0.132458	0.101048	1.34945	1.6175	1.52035	1.70607	1.66894	0.820954	1.26956	0.981799	0.606672	3.5848	4.88561	4.17752	4.49708	4.13692	2.88332	3.29392	2.97208	2.54308		0.397349	0.505619	0.409796	0.243238	0.214927	0.291264	0.226525	0.233223	0.201822	2.00777	2.21688	1.13929	0.989767	1.08116	1.48348	0.831988	1.08119	1.05983	5.58843	3.87185	4.23505	4.0743
0.106054	0.260471	0.173735	0.343905	0.205228	0.105507	0.253374	0.134547	0.106027	1.22503	1.69012	1.67135	1.56069	1.31074	0.752493	1.50882	1.0875	0.698262	3.49292	5.35582	5.41748	3.50336	3.61252	2.77884	3.63637	3.31013	2.78372		0.399962	0.469112	0.446998	0.25552	0.264562	0.287307	0.223913	0.220991	0.196333	2.08421	2.03906	1.5633	0.998445	1.36397	1.56165	0.791064	0.873105	0.961689	5.74032	4.79232	4.41212	4.02517
0.0782082	0.166799	0.176557	0.305272	0.207435	0.131667	0.237682	0.0937237	0.105245	1.13547	1.39061	1.69561	1.74672	1.02436	0.857025	1.47744	0.891486	0.608041	3.33192	4.37289	5.0649	4.20556	3.14656	2.88912	3.55204	2.96469	2.45628		0.311888	0.484819	0.46259	0.175431	0.227225	0.229302	0.227393	0.244997	0.195171	1.43137	2.11962	1.8032	0.789287	1.02487	1.10711	0.750907	1.20539	0.979593	4.57042	4.61406	4.70315	3.72198
0.12246	0.176368	0.18164	0.323732	0.257128	0.12201	0.197328	0.111601	0.100347	1.24577	1.70131	1.76151	1.71792	1.12123	0.770627	1.4088	0.933814	0.612976	3.41619	5.4729	5.99318	4.26372	3.17185	2.82757	3.66241	2.96732	2.50952		0.346796	0.419811	0.412572	0.0614465	0.216908	0.273608	0.289372	0.235649	0.214191	1.17701	2.01796	1.83055	0.638562	1.16213	1.51215	1.0491	0.960941	1.02253	4.21821	4.89228	5.38497	3.49283
0.102074	0.243994	0.162691	0.314815	0.235625	0.217136	0.207305	0.114263	0.104032	1.26854	1.61791	1.51389	1.64954	0.994611	1.258	1.26472	1.01241	0.695036	3.66604	5.09363	4.55997	4.15353	2.98735	3.19468	3.29048	3.00891	2.74732		0.413894	0.460517	0.431577	0.303078	0.222352	0.249618	0.19862	0.227192	0.211175	2.05207	2.21024	1.3854	1.18279	1.09474	1.35344	0.695468	0.941683	1.09982	5.25557	4.70477	4.55477	4.14639
0.0772557	0.293926	0.132489	0.337748	0.141496	0.0952514	0.270484	0.106833	0.107656	1.24142	1.61155	1.55865	1.73136	0.840501	0.731254	1.5632	0.89821	0.643392	3.60847	5.04739	4.39755	4.50165	2.80199	2.81687	3.91562	2.97725	2.45644		0.3581	0.491392	0.455602	0.103845	0.192694	0.277205	0.204015	0.221937	0.199978	1.34491	2.50139	1.85197	0.626871	0.985576	1.63479	0.786233	0.88809	1.01863	4.48481	3.93901	4.95654	3.43131
0.112842	0.147238	0.190766	0.305198	0.236661	0.156022	0.212695	0.102227	0.0977635	1.26926	1.41865	1.74143	1.72013	1.13754	0.847607	1.49172	0.849348	0.570783	3.56086	4.35711	5.61736	4.47935	3.19019	2.83936	3.84812	2.87278	2.36661		0.318503	0.466376	0.409975	0.306329	0.212715	0.248011	0.258444	0.229413	0.201981	1.27964	2.11969	0.93027	1.19614	1.12702	1.38228	0.81726	0.980248	0.943446	4.7204	5.17864	4.19783	4.24709
0.135672	0.22039	0.117303	0.327497	0.194229	0.119993	0.170239	0.127179	0.104011	1.42746	1.55628	1.62761	1.4809	0.943704	0.78848	1.22056	1.00418	0.608922	4.0429	4.88087	5.12351	3.61865	2.98085	2.78453	3.2683	3.00771	2.31187		0.366764	0.406438	0.23317	0.136533	0.203969	0.254271	0.255582	0.20257	0.20049	1.65556	1.63212	0.751749	0.786083	1.00095	1.21183	0.818756	0.799466	1.0278	5.05063	4.71814	4.07921	3.77286
0.0870772	0.267873	0.215085	0.254079	0.292142	0.168335	0.200704	0.113612	0.103187	1.55634	1.69496	1.80322	1.4383	1.29176	1.00654	1.51051	1.07613	0.628293	4.58296	5.63645	6.18888	3.58805	3.07072	3.04515	3.88156	3.10435	2.39606		0.434578	0.472323	0.396625	0.285359	0.244935	0.260088	0.292749	0.240968	0.193413	2.04481	2.05303	1.29734	1.06854	1.23676	1.23695	0.963919	1.13886	0.959931	4.56095	4.53488	4.66316	3.85496
0.110869	0.196597	0.161723	0.258056	0.169913	0.287281	0.199164	0.117395	0.100486	1.20299	1.50717	1.55673	1.52215	0.921775	1.78588	1.45403	1.01358	0.573053	3.27593	4.42811	4.75625	3.84172	3.00876	3.90851	3.41843	3.04011	2.38437		0.363261	0.495273	0.312253	0.121134	0.229657	0.237684	0.252789	0.225802	0.205686	1.57061	2.12777	0.803454	0.704094	1.24633	1.1484	0.856947	0.750387	1.0794	4.92177	4.40867	3.95219	3.66434
0.13346	0.250732	0.208086	0.201067	0.491988	0.269585	0.229135	0.11339	0.102605	1.38993	1.61151	1.65362	1.36941	1.90623	1.61313	1.4717	0.9709	0.607203	4.04986	4.94511	4.86135	3.63531	4.01916	3.6926	3.67375	2.89385	2.41231		0.361001	0.41579	0.33071	0.287951	0.229265	0.260419	0.225775	0.24864	0.192691	1.68253	1.98697	0.981339	1.11008	1.0358	1.37189	0.746388	1.06739	0.941006	5.37167	5.45356	4.25234	4.30077
0.0807336	0.348061	0.135291	0.262178	0.247739	0.121306	0.203391	0.113108	0.106163	1.10943	1.68699	1.49963	1.44875	1.09079	0.823596	1.4945	1.01773	0.602448	3.22446	5.06864	4.74186	3.62412	3.06769	2.7829	3.51708	3.07657	2.38737		0.483991	0.487427	0.393269	0.163348	0.229431	0.233372	0.219473	0.213764	0.209537	2.04627	2.20467	1.27334	0.78193	1.18076	1.22802	0.695109	0.942651	1.06528	4.91197	4.59742	4.53941	3.71613
0.113255	0.131578	0.165714	0.331877	0.224514	0.156449	0.229123	0.113058	0.106245	1.3478	1.51092	1.54843	1.70279	1.15537	1.03132	1.33827	0.852237	0.559465	3.70286	4.99515	4.39725	3.80137	3.14692	3.00379	3.36062	2.8155	2.30337		0.400187	0.411471	0.450419	0.183045	0.198137	0.267259	0.192534	0.238164	0.196235	1.83889	1.85361	1.85775	0.879689	1.02352	1.41133	0.72945	1.02577	1.0069	5.22842	4.93932	4.91644	3.78685
0.532233	0.159691	0.156275	0.343366	0.394359	0.122469	0.215242	0.129478	0.100305	2.11788	1.63637	1.66697	1.92575	1.70158	0.854745	1.29897	1.09789	0.557811	5.03263	5.47976	5.33799	6.04666	3.62508	2.98658	3.41457	3.19831	2.28911		0.30665	0.464566	0.476204	0.31788	0.271395	0.246958	0.220971	0.218213	0.193684	1.00728	2.36209	1.75874	1.27924	1.36202	1.22098	0.733774	0.975166	0.968809	4.37092	4.51814	4.54879	4.32159
0.516774	0.162727	0.148421	0.26696	0.237475	0.182228	0.194296	0.131001	0.103295	2.09326	1.51692	1.5823	1.50253	0.997544	1.13907	1.16379	0.992889	0.56347	5.02699	4.4292	4.72154	3.61712	3.03327	3.13399	3.04139	3.10039	2.30837		0.293876	0.431502	0.382506	0.278413	0.205022	0.248277	0.2241	0.220452	0.205237	0.858303	2.24222	1.17092	1.09504	1.08318	1.3759	0.814984	0.945217	1.02259	4.02113	5.05854	4.39851	4.24791
0.117475	0.33428	0.15459	0.330218	0.183917	0.132684	0.225573	0.138427	0.0994579	1.20913	1.66499	1.50674	1.76653	0.938201	0.928998	1.48058	1.05395	0.60229	3.55789	4.77155	4.60935	4.22752	2.98479	2.95742	3.80617	3.10176	2.38146		0.335223	0.462403	0.405323	0.136098	0.234045	0.247913	0.258436	0.226023	0.192004	1.19466	2.10234	0.93555	0.696766	1.27533	1.22018	0.87391	0.904659	0.896134	4.14289	4.63024	3.9657	3.59216
0.104043	0.1768	0.160503	0.309638	0.364429	0.220505	0.232338	0.09906	0.105365	1.28243	1.54546	1.67663	1.77765	1.63592	1.21883	1.42688	0.8199	0.589257	3.71393	4.60419	5.29678	4.22324	3.9089	3.19713	3.65864	2.84518	2.36276		0.398998	0.451883	0.431136	0.288512	0.217862	0.269875	0.201408	0.255843	0.193558	2.03793	2.16764	1.70562	1.28062	1.20595	1.37837	0.720004	1.08978	0.894072	4.89832	4.70422	5.50327	4.58275
0.089457	0.219195	0.12928	0.302745	0.157199	0.114306	0.231655	0.107537	0.104407	1.16848	1.60064	1.70266	1.776	0.91137	0.799886	1.54652	0.908255	0.559051	3.40277	5.31498	5.41902	4.41355	2.98438	2.8313	3.96161	2.93953	2.27457		0.329193	0.4223	0.398185	0.321279	0.247834	0.198183	0.186438	0.21889	0.203771	1.28493	2.14305	1.22393	1.21049	1.12586	1.05093	0.732055	0.968495	1.04467	4.43014	4.63605	4.45275	4.18201
0.0904918	0.320461	0.199582	0.297924	0.192548	0.0862267	0.2215	0.107419	0.113189	1.19808	1.52704	1.87219	1.78292	1.06011	0.746864	1.39896	0.99321	0.648162	3.61393	4.52465	7.08118	4.71565	3.09399	2.81796	3.27041	3.02778	2.55805		0.268016	0.472449	0.472133	0.244796	0.233481	0.245491	0.222881	0.186369	0.213557	1.10136	1.98791	2.40125	1.00624	1.12604	1.18482	0.748251	0.819743	1.1111	4.33368	4.15459	4.67852	3.97607
0.515387	0.303266	0.149078	0.323754	0.380935	0.147159	0.219318	0.132997	0.107385	2.01189	1.49233	1.71311	1.82563	1.55799	0.874817	1.21105	1.10032	0.709024	4.87924	4.84715	6.2311	4.42543	3.42956	2.92727	3.26744	3.13316	2.99938		0.329138	0.478394	0.404484	0.273859	0.231141	0.263665	0.274946	0.226939	0.20161	1.11745	1.84413	1.55597	1.07852	1.1132	1.48932	0.949416	0.942498	1.03156	4.3345	4.72836	5.20603	4.15706
0.0948504	0.213383	0.196953	0.24122	0.276789	0.1276	0.224145	0.120076	0.105015	1.42723	1.55712	1.58793	1.40425	1.10659	0.950916	1.49536	0.909298	0.618683	3.92095	4.87387	4.52293	3.45903	3.12087	2.95593	3.95763	2.84051	2.45731		0.356369	0.439813	0.298416	0.279536	0.271737	0.228802	0.246745	0.229407	0.196248	1.93387	2.12199	0.747293	1.18656	1.36441	1.10862	0.771223	0.940674	0.941748	5.72632	4.87593	3.80198	4.36023
0.0882929	0.342417	0.176293	0.288473	0.189813	0.173129	0.215308	0.112266	0.100794	1.43978	1.55355	1.76599	1.80735	1.13783	1.09572	1.34369	0.979571	0.573663	4.10942	5.18182	5.4561	5.0139	3.3221	3.16019	3.28926	3.01108	2.41237		0.325573	0.446354	0.478543	0.157253	0.22398	0.230446	0.277953	0.243996	0.202528	1.30654	1.97728	1.92021	0.756482	1.10174	1.1877	0.838368	1.04839	1.07118	4.68799	5.06287	4.78993	3.73241
0.0980033	0.101844	0.129231	0.199527	0.186216	0.102295	0.224288	0.120309	0.109042	1.21578	1.28079	1.54385	1.36974	0.907113	0.816623	1.40133	1.01805	0.720381	3.3855	4.0345	4.69114	3.60283	2.96632	2.84087	3.39344	3.04816	2.77237		0.335497	0.0415866	0.28756	0.277501	0.254536	0.247071	0.21428	0.24843	0.201714	1.37244	0.623432	0.900177	1.24329	1.31008	1.17026	0.656678	1.04466	0.998963	4.7451	3.82372	4.38404	4.40439
0.505005	0.157941	0.16673	0.268989	0.276761	0.112258	0.219829	0.120546	0.103055	2.12101	1.4151	1.71265	1.5661	1.15961	0.773528	1.42596	1.04833	0.613343	6.69997	4.24925	5.70061	3.78903	3.12147	2.88241	3.68716	3.05807	2.43385		0.328559	0.458748	0.374632	0.297562	0.187141	0.253799	0.235194	0.210492	0.196277	1.18983	2.21155	0.877689	1.24041	0.985447	1.22406	0.87794	0.804081	1.03206	4.3154	4.66609	4.24431	4.16648
0.0708439	0.20972	0.162007	0.307372	0.358175	0.129892	0.229827	0.138431	0.095119	1.25254	1.56215	1.61955	1.62002	1.43523	0.919767	1.50554	1.0667	0.583626	3.77549	4.37186	5.12913	4.17735	3.17596	2.9838	3.82101	3.14809	2.3931		0.425805	0.502782	0.415156	0.332499	0.236357	0.280937	0.221663	0.195652	0.196448	2.06729	2.11899	1.41882	1.34935	1.23122	1.54485	0.742819	0.839258	0.932694	5.72997	4.34636	4.73084	4.56757
0.116261	0.118544	0.112903	0.295619	0.190045	0.125698	0.181853	0.125955	0.105393	1.30355	1.44526	1.5095	1.61731	1.05303	0.803382	1.30042	1.00194	0.611975	3.66324	4.40426	4.58771	4.17144	3.16871	2.87952	3.27417	2.99626	2.48117		0.27936	0.456236	0.435623	0.349831	0.189652	0.264038	0.269691	0.247974	0.197331	0.897769	2.2794	1.5251	1.46653	0.92619	1.33996	0.863247	1.1209	1.00074	3.97572	5.46387	4.57697	4.81865
0.091835	0.240788	0.141501	0.348409	0.335638	0.258907	0.206817	0.128467	0.0957388	1.01358	1.50243	1.48739	1.73361	1.51088	1.29143	1.327	0.975335	0.522059	3.07797	4.63796	4.61208	4.43997	3.56496	3.09013	3.42996	2.992	2.23092		0.362058	0.469059	0.426404	0.245576	0.250055	0.218464	0.193552	0.259738	0.191697	1.5434	2.21736	1.73232	0.956702	1.27305	1.11248	0.758269	1.26233	0.941762	4.69129	5.30879	5.19742	4.04994
0.107527	0.329729	0.180289	0.343701	0.292032	0.16136	0.234913	0.107156	0.102416	1.37084	1.65429	1.72064	1.80324	1.32151	1.04444	1.59013	0.788413	0.572041	3.60857	4.70044	6.04209	4.10147	3.3647	3.09002	4.28646	2.7625	2.48647		0.446295	0.5009	0.369259	0.113175	0.276186	0.262969	0.198957	0.250865	0.191532	2.02581	2.25336	1.12182	0.695456	1.28984	1.49994	0.745569	1.10794	0.942638	5.12144	4.82859	4.57408	3.49699
0.121591	0.15715	0.183266	0.23292	0.184064	0.113038	0.198702	0.107543	0.10163	1.22596	1.4397	1.76746	1.54025	0.844788	0.779017	1.36008	0.842287	0.553408	3.46611	4.0647	6.00098	4.03687	2.78887	2.80651	3.48307	2.9173	2.28554		0.316611	0.478441	0.438418	0.0846195	0.262661	0.243262	0.247719	0.212213	0.184506	1.13205	2.21098	1.58932	0.601553	1.25883	1.23596	0.807817	0.800639	0.868024	4.37642	4.60097	4.66212	3.41744
0.108727	0.22246	0.226952	0.3075	0.400254	0.127038	0.207414	0.142666	0.107962	1.46912	1.47122	1.74447	1.84359	1.69066	0.848069	1.35078	1.12536	0.618054	4.22661	4.50085	5.25647	5.25658	3.68869	2.93207	3.50489	3.25572	2.48193		0.343135	0.49118	0.4713	0.138541	0.239772	0.260648	0.248309	0.207508	0.192946	1.19653	2.29675	1.9966	0.741586	1.14271	1.2119	0.812843	0.9401	0.948113	4.38363	4.32994	5.11386	3.61509
0.0786937	0.261949	0.142913	0.31729	0.205074	0.122082	0.236395	0.101891	0.11336	1.28256	1.53352	1.65713	1.84208	1.2172	0.747075	1.31154	0.890259	0.688025	3.76434	4.62044	5.58343	4.66545	3.24605	2.70817	3.36768	2.83634	2.6134		0.313468	0.467648	0.412938	0.273229	0.21052	0.251023	0.257208	0.238735	0.180323	1.18375	1.84967	1.28992	1.03901	1.06012	1.36165	0.822091	1.08006	0.936278	4.36757	4.50584	4.44281	4.1383
0.0706431	0.193354	0.167161	0.283741	0.327681	0.152817	0.194486	0.144039	0.100031	1.28739	1.31934	1.58765	1.60825	1.63984	0.918279	1.15692	1.08172	0.568358	3.58595	4.01064	4.88136	3.90945	3.96469	2.93598	3.15453	2.99253	2.30419		0.348038	0.495108	0.236953	0.361886	0.252592	0.279688	0.226804	0.249205	0.192683	1.68503	2.3358	0.770735	1.43239	1.30162	1.70122	0.749626	1.08515	0.991969	5.26668	4.20452	4.10978	4.51139
0.110065	0.215675	0.204891	0.183142	0.21394	0.135076	0.237497	0.10625	0.101115	1.20267	1.31373	1.59404	1.17308	0.990457	0.905614	1.42966	1.02179	0.638976	3.41862	3.96915	4.82112	3.42514	3.04924	2.9515	3.81899	3.15596	2.72067		0.370417	0.455897	0.441132	0.30572	0.212313	0.258929	0.189497	0.213995	0.193278	1.83085	2.0537	1.77002	1.3959	1.09254	1.08331	0.696556	0.932799	0.952467	5.46242	4.52047	5.08831	4.87841
0.137037	0.238361	0.211666	0.30106	0.310751	0.121576	0.220436	0.123068	0.109819	1.24263	1.62318	1.78977	1.54713	1.37543	0.813621	1.48614	1.09469	0.624147	3.43639	5.04813	6.55778	3.66908	3.31429	2.8237	3.80744	3.29267	2.54709		0.356908	0.44639	0.43763	0.27835	0.195528	0.243248	0.168874	0.238905	0.187641	1.47812	2.00045	1.77632	1.29933	1.0791	0.97995	0.659713	0.982226	0.910837	4.63992	5.04774	4.76663	4.41447
0.144291	0.296252	0.209744	0.221316	0.175427	0.146325	0.251379	0.140965	0.111358	1.54275	1.47643	1.82749	1.40664	0.884969	1.04596	1.12024	1.11675	0.625242	4.03111	4.25692	5.86295	3.51802	2.91222	3.09132	3.04624	3.16204	2.55986		0.356591	0.427036	0.299123	0.12021	0.242561	0.272122	0.253192	0.234943	0.20526	1.09459	1.90484	0.795763	0.674123	1.2527	1.54416	0.805665	1.00986	0.972863	4.24126	4.57415	3.96991	3.54483
0.517369	0.348395	0.164733	0.245739	0.295775	0.160172	0.204778	0.135062	0.113198	2.142	1.67918	1.71745	1.5713	1.57698	1.07265	1.28959	1.05845	0.68418	5.54682	5.38723	5.68663	4.05139	3.88349	3.07638	3.33728	3.0042	2.44269		0.298356	0.483876	0.319673	0.308588	0.195736	0.280602	0.231171	0.219856	0.199554	1.04562	2.18895	0.85549	1.24656	1.02524	1.721	0.816517	0.900147	0.91312	4.38736	4.14484	4.16381	4.24399
0.125035	0.17877	0.218334	0.256796	0.264854	0.10789	0.228417	0.141812	0.107267	1.24758	1.7136	1.80297	1.63767	1.04081	0.81031	1.65947	1.02736	0.655327	3.44981	5.82323	6.1295	4.1394	3.03808	2.91405	4.23282	3.02647	2.68392		0.419467	0.455592	0.342516	0.305628	0.23263	0.264425	0.210427	0.228586	0.196486	1.5345	1.83559	0.955833	1.17767	1.15153	1.3122	0.752849	0.93835	0.934055	4.36641	4.65554	4.24129	4.30561
0.170197	0.235118	0.135383	0.274914	0.486526	0.184146	0.269517	0.106897	0.0986093	1.49343	1.57593	1.68273	1.71219	1.82286	1.09625	1.77517	1.02829	0.522417	4.00012	4.65046	5.2396	4.48159	3.50424	3.12707	4.64765	3.16638	2.30264		0.32552	0.509191	0.306569	0.150283	0.252482	0.235762	0.214662	0.211518	0.19546	1.16746	2.09079	0.778032	0.775806	1.44006	1.27487	0.775362	0.906382	1.0185	4.34215	4.47811	3.92246	3.71959
0.101034	0.318725	0.153559	0.32815	0.36877	0.183043	0.237438	0.118303	0.0988928	1.42263	1.57353	1.66394	1.7673	1.57221	1.03777	1.41852	0.912138	0.642358	4.17071	4.59619	5.32031	4.77074	3.44476	3.11917	3.50544	2.92265	2.65191		0.390025	0.432674	0.268164	0.339486	0.218762	0.238891	0.226635	0.24425	0.189131	2.07132	2.0157	0.784137	1.46242	1.23064	1.19646	0.78242	0.981086	0.946095	6.98445	5.1515	4.00241	4.87489
0.0843734	0.210348	0.125143	0.31621	0.267403	0.143322	0.202923	0.129011	0.106038	1.33529	1.61044	1.43284	1.69266	1.21912	0.721901	1.40896	1.12979	0.563376	3.70885	4.62932	4.04103	4.16219	3.25387	2.7428	3.88144	3.28299	2.29993		0.323757	0.476026	0.368023	0.289102	0.276549	0.231672	0.254429	0.240322	0.204101	1.48533	2.06775	1.13586	1.25511	1.32553	1.09144	0.780328	1.0766	1.10508	5.44107	5.1007	4.5827	4.20761
0.113349	0.213576	0.196875	0.27487	0.227889	0.128846	0.284626	0.100474	0.0995538	1.31342	1.53794	1.5604	1.58102	1.14251	0.732228	1.54695	0.88002	0.583549	3.4891	5.10968	4.82398	3.85423	3.20459	2.82262	3.59964	2.86574	2.43197		0.366098	0.430701	0.376124	0.220009	0.235181	0.266428	0.238936	0.229633	0.190474	1.90204	2.19743	1.01523	0.960359	1.13057	1.54189	0.809185	0.992697	0.951941	5.89459	4.94825	4.31357	3.89858
0.0774247	0.178923	0.143561	0.209107	0.293238	0.114923	0.235522	0.135268	0.107538	1.39408	1.45556	1.55564	1.38149	1.16852	0.862662	1.30073	1.05774	0.61071	4.02567	4.56571	4.75614	3.60483	3.22559	2.86756	3.19332	3.11686	2.42324		0.263838	0.481744	0.289635	0.254012	0.284932	0.279419	0.306875	0.213318	0.186593	0.968778	2.28947	0.843731	1.06658	1.46045	1.68913	0.971409	0.876168	0.876635	4.23339	4.85682	4.22998	4.06477
0.0687913	0.256406	0.13559	0.361842	0.299702	0.104647	0.223036	0.126186	0.106039	1.39831	1.53652	1.70981	1.85664	1.24086	0.809165	1.5231	1.01477	0.57751	4.08878	4.76647	6.26916	4.52999	3.22557	2.87339	3.78454	3.14643	2.48371		0.365796	0.448979	0.463949	0.340137	0.185977	0.242407	0.302308	0.212804	0.201794	1.16049	2.11775	1.79331	1.63015	1.03401	1.0793	1.05166	0.861352	0.971584	4.27825	5.082	4.90831	5.19425
0.382379	0.189695	0.13527	0.301255	0.262521	0.151992	0.203551	0.109468	0.108242	1.89626	1.39373	1.63637	1.75089	1.30658	1.00423	1.59093	0.876122	0.627147	5.9117	4.3249	5.75454	4.29971	3.4649	3.07104	4.29607	2.84186	2.44486		0.316453	0.511154	0.497385	0.12313	0.206369	0.238887	0.200089	0.233734	0.182076	1.33135	2.44014	1.93021	0.68914	1.04637	1.12017	0.700728	0.999163	1.02433	4.37334	4.16225	4.58795	3.54353
0.110093	0.165002	0.1963	0.246172	0.183637	0.123339	0.221067	0.111186	0.105292	1.19709	1.45647	1.67019	1.50591	0.848341	0.898655	1.41742	0.999154	0.580042	3.41652	4.78795	5.7585	3.76611	2.92364	2.97353	3.52958	3.01259	2.38683		0.36235	0.459536	0.463561	0.319135	0.222273	0.240119	0.245599	0.244719	0.201004	1.25737	2.0534	2.0494	1.17741	1.11633	1.11893	0.799988	1.02716	0.999304	4.69222	4.37269	5.01335	4.07398
0.102824	0.183232	0.140342	0.299514	0.228435	0.251701	0.222018	0.116766	0.10865	1.29069	1.64946	1.61135	1.7621	1.12983	1.33763	1.42281	1.01443	0.586141	3.56792	5.23117	5.33567	4.61834	3.14274	3.34563	3.37498	3.08965	2.39372		0.401996	0.442563	0.398441	0.266556	0.273041	0.234698	0.143617	0.223313	0.192537	2.0645	1.46607	1.45475	1.06425	1.39882	1.12981	0.61815	0.935866	1.00906	6.17765	4.06886	4.81202	4.0098
0.171379	0.284987	0.210117	0.295766	0.226322	0.111251	0.253371	0.100499	0.105575	1.53923	1.66833	1.64295	1.64915	1.05033	0.734853	1.58485	1.03402	0.631515	4.52085	5.24029	4.67219	4.24639	3.1534	2.86174	4.36322	3.14139	2.42372		0.344965	0.450921	0.286134	0.0731558	0.197085	0.215545	0.237413	0.249767	0.190931	1.9288	2.0598	0.783017	0.633714	1.05428	1.09773	0.886717	1.17242	1.02784	5.92165	4.78394	3.85615	3.47548
0.107252	0.254519	0.212448	0.294266	0.294435	0.138267	0.237502	0.127836	0.106286	1.26316	1.62955	1.67629	1.65548	1.46036	0.883773	1.66876	1.03176	0.563869	3.37406	4.96397	5.27095	3.93491	3.55231	2.88554	4.37313	3.13174	2.30752		0.361547	0.41396	0.430149	0.283825	0.212091	0.219802	0.260891	0.237763	0.210195	1.58275	1.93642	1.61177	1.03212	1.16066	1.07935	0.802976	1.07629	0.954099	5.225	4.53114	4.96818	4.03744
0.0836491	0.12411	0.139779	0.344015	0.222761	0.152353	0.209819	0.107879	0.0964366	1.05087	1.31689	1.76019	1.86662	1.18723	1.00832	1.57192	0.867628	0.517995	3.27907	4.14956	6.02345	4.74859	3.2825	2.97636	4.69856	2.81446	2.25987		0.3258	0.465786	0.458257	0.215584	0.242434	0.2859	0.264707	0.241687	0.182559	1.24909	2.17451	1.80569	0.922591	1.15032	1.54606	0.861391	1.09779	0.868516	4.61727	4.63161	4.99778	3.95047
0.0973078	0.163369	0.149471	0.244566	0.266982	0.109004	0.206089	0.112459	0.109736	1.215	1.32498	1.66907	1.27109	1.26154	0.79381	1.37734	0.98178	0.662648	3.4852	4.03513	5.2748	3.44846	3.28	2.85454	3.62929	2.929	2.4976		0.405467	0.426153	0.38494	0.280227	0.277253	0.239119	0.259196	0.225003	0.187693	1.79055	2.12675	1.05415	1.18983	1.52569	1.19718	0.851976	0.942054	0.860926	5.03481	4.79345	4.46211	4.65842
0.0921612	0.245415	0.187956	0.312249	0.291566	0.114206	0.224889	0.135739	0.101189	1.24678	1.63277	1.78779	1.83304	1.29333	0.816961	1.56119	1.07286	0.574775	3.59439	4.90665	5.86073	4.39099	3.26231	2.91306	4.18473	3.14898	2.38822		0.306995	0.493262	0.372428	0.156926	0.204486	0.258549	0.231772	0.23468	0.192517	1.12922	2.4709	0.916616	0.773601	1.06135	1.40139	0.76024	1.07568	0.96614	4.13549	3.95173	4.0439	3.70823
0.0961789	0.192281	0.137205	0.331973	0.24471	0.160981	0.207058	0.140439	0.117045	1.15666	1.52757	1.67587	1.82586	1.20224	0.819074	1.3292	1.01938	0.644256	3.34293	4.8934	5.67236	4.73069	3.33465	2.91842	3.51773	2.97079	2.55805		0.365213	0.500436	0.465577	0.280343	0.216919	0.25756	0.176145	0.203478	0.174481	1.53258	2.57327	2.08574	1.18906	1.0365	1.16106	0.704966	0.936136	0.900606	4.72657	3.93894	4.99462	4.18385
0.109964	0.350197	0.167035	0.304179	0.254747	0.288849	0.233253	0.110891	0.118492	1.29192	1.77951	1.73523	1.85327	1.28391	1.68946	1.33257	0.840281	0.728675	3.56405	5.10902	5.60469	5.70604	3.39415	3.67718	3.31575	2.91634	2.75855		0.375182	0.467144	0.417029	0.30391	0.221302	0.265668	0.201684	0.230599	0.208158	1.66854	1.96832	1.31618	1.54985	1.13201	1.44471	0.698622	1.05408	1.03871	5.1028	4.59386	4.6267	5.53144
0.117771	0.136634	0.15813	0.323718	0.232917	0.168889	0.225404	0.126979	0.111485	1.37211	1.49773	1.57344	1.8949	1.0956	1.0287	1.60271	1.01923	0.656202	3.84985	4.82365	4.80268	5.52847	3.08682	2.94214	4.63793	3.08439	2.56884		0.287187	0.465149	0.330412	0.293164	0.218188	0.254577	0.228693	0.215683	0.203926	1.22621	2.01097	0.814475	1.22803	1.09516	1.15796	0.698811	0.899378	0.969398	4.79124	4.69512	4.09357	4.16098
0.0971458	0.213127	0.139588	0.341955	0.241639	0.140158	0.24576	0.136563	0.108817	1.33024	1.68102	1.611	1.64619	1.00662	0.846668	1.50548	1.02462	0.605626	3.81676	5.02227	4.79816	4.35549	2.9585	2.80931	4.17968	3.05729	2.64546		0.303065	0.0493321	0.246408	0.157326	0.249683	0.26038	0.23112	0.200818	0.19139	1.01094	0.618036	0.741202	0.77092	1.39151	1.46221	0.770778	0.789622	0.886584	4.21176	3.75202	3.92992	3.71925
0.0995953	0.237493	0.175995	0.358933	0.165992	0.167393	0.238223	0.114405	0.110198	1.34487	1.71738	1.61394	1.76712	0.845086	0.978441	1.60196	1.03555	0.660304	4.0295	6.14199	4.60382	4.07127	2.8874	2.96938	3.96708	3.10971	2.69679		0.346949	0.480287	0.418294	0.154846	0.214706	0.24172	0.17844	0.224828	0.180385	1.68596	2.35164	1.50867	0.778675	1.19916	1.21781	0.717596	0.955194	0.926273	5.564	4.55179	5.01292	3.75527
0.107606	0.321281	0.197509	0.343166	0.440743	0.112013	0.217631	0.133067	0.0940485	1.2411	1.68884	1.73831	1.73112	1.65846	0.77377	1.5392	1.03869	0.612655	3.3616	5.57053	5.29539	4.16999	3.5326	2.89197	4.29628	3.1149	2.44029		0.321638	0.434885	0.380949	0.282253	0.227682	0.264256	0.26477	0.236498	0.179767	1.13321	1.87481	1.16314	1.1315	1.17111	1.26177	0.834606	0.992647	0.827391	4.40088	4.73413	4.37396	4.09484
0.0873265	0.24861	0.20374	0.257778	0.231562	0.0976131	0.188035	0.10871	0.108907	1.0664	1.41545	1.67841	1.49823	1.03432	0.709461	1.3087	0.917712	0.677012	3.17477	4.36906	5.58202	3.61743	3.01112	2.8559	3.26956	3.01829	2.49179		0.378238	0.41769	0.331655	0.298176	0.219325	0.278557	0.239603	0.231242	0.19222	1.85919	1.90737	0.969498	1.15387	1.09966	1.56806	0.814818	1.02368	0.944767	5.31665	4.69222	4.26845	4.12679
0.0674634	0.343257	0.140602	0.348082	0.239504	0.115405	0.280666	0.117074	0.109544	1.16928	1.63881	1.5354	1.77474	0.99986	0.806843	1.68862	0.973813	0.600219	3.32811	4.64571	4.92686	3.97426	3.01394	2.80336	4.19276	3.01744	2.3111		0.317006	0.495905	0.387165	0.342651	0.195269	0.249574	0.178938	0.237597	0.193555	1.16225	2.17704	1.1194	1.31697	1.05863	1.26358	0.700918	1.08801	0.919326	4.60461	4.52758	4.33638	4.02545
0.104468	0.180108	0.138767	0.30392	0.347342	0.108199	0.22259	0.123371	0.105223	1.33916	1.52673	1.52946	1.62047	1.7147	0.812702	1.67174	1.0571	0.636831	3.73439	4.59779	4.70462	3.89122	4.08991	2.78881	4.87081	3.08539	2.45669		0.368249	0.462109	0.416189	0.253448	0.267742	0.226146	0.221338	0.241312	0.195025	1.84903	2.36699	1.12547	0.978445	1.27723	1.07306	0.721898	1.14586	0.978993	4.94154	4.2346	4.34187	3.83367
0.0950209	0.131415	0.114231	0.369329	0.156779	0.155289	0.154289	0.11324	0.103835	1.2078	1.35224	1.61494	1.81691	0.897708	0.877655	1.00806	0.984352	0.588379	3.53515	4.25567	5.505	3.82499	2.89755	2.8674	2.9032	2.93518	2.42186		0.350559	0.460568	0.421359	0.285321	0.230251	0.256921	0.238466	0.239497	0.202644	1.26582	2.1717	1.45954	1.26501	1.22699	1.3818	0.741306	1.00918	0.995277	4.06848	4.42411	4.55873	4.62614
0.0854213	0.0876733	0.180706	0.355973	0.196415	0.129583	0.147772	0.111144	0.102571	1.2457	1.45424	1.62228	1.70861	1.04482	1.03079	1.28256	1.0035	0.608208	3.55402	4.60366	4.8041	4.0579	3.0645	2.94155	3.38513	2.93197	2.45814		0.340364	0.444031	0.425647	0.248525	0.24128	0.276236	0.277801	0.243653	0.19281	1.50218	2.2438	2.17748	1.04293	1.13705	1.69868	0.825935	1.00108	1.0404	4.70425	5.04579	5.9566	4.0162
0.28938	0.20123	0.201766	0.291732	0.287713	0.125388	0.21655	0.127614	0.108408	1.86869	1.62906	1.75425	1.71261	1.07125	0.732351	1.45957	0.993894	0.669075	6.20391	5.21904	5.29202	4.44972	3.05813	2.80095	3.78578	2.9537	2.60329		0.342276	0.447728	0.264543	0.0903009	0.274189	0.265837	0.220962	0.228258	0.192557	1.56172	2.00422	0.710986	0.679337	1.31804	1.40377	0.712399	0.955384	0.943598	4.84961	4.29641	4.06211	3.6021
0.413459	0.2347	0.187708	0.177884	0.1523	0.117413	0.247319	0.118331	0.11359	1.96925	1.4759	1.54692	1.25093	0.908756	0.868553	1.40518	1.08039	0.628223	5.47727	4.60066	4.35836	3.44435	2.8775	2.88382	3.43145	3.38292	2.36614		0.305548	0.490847	0.180582	0.321606	0.23837	0.280352	0.235234	0.210962	0.193614	1.35685	2.33816	0.711851	1.29778	1.26468	1.44433	0.758863	0.923094	0.981211	4.82243	4.415	3.89056	4.3984
0.115794	0.179798	0.200155	0.21299	0.372053	0.106163	0.279936	0.0965703	0.10613	1.15608	1.54406	1.72932	1.43221	1.71458	0.836874	1.66808	0.817105	0.62254	3.43478	4.65638	6.0171	3.73786	3.9632	2.85797	4.04836	2.83104	2.48451		0.307141	0.489506	0.432153	0.265101	0.253866	0.242922	0.2011	0.208195	0.208992	1.26591	1.78203	1.49986	1.13162	1.34155	1.39558	0.693741	0.923395	1.03283	4.49892	4.53664	4.78917	4.20123
0.101481	0.184448	0.152947	0.318017	0.200371	0.130876	0.215721	0.13548	0.107618	1.33684	1.42242	1.64382	1.7002	0.800019	0.828398	1.51293	1.01901	0.593494	3.84418	4.316	5.51858	4.53818	2.88925	2.88543	4.09214	3.01363	2.22229		0.35476	0.44801	0.241754	0.281599	0.259512	0.272514	0.21208	0.242562	0.203369	1.72469	1.71688	0.78909	1.21956	1.30057	1.22759	0.789977	1.04593	1.00787	5.10873	4.29297	4.12873	4.369
0.0975321	0.247172	0.165047	0.310859	0.201568	0.220028	0.230681	0.099721	0.109382	1.15705	1.51853	1.77645	1.76098	1.18881	1.16133	1.42892	0.947559	0.621337	3.49676	4.43244	6.6658	4.37839	3.33888	3.13849	3.58457	3.0081	2.60805		0.347604	0.495347	0.473824	0.224505	0.230998	0.241854	0.238974	0.215763	0.198503	1.59176	2.17535	1.83777	0.857929	1.23861	1.3303	0.830974	0.893875	0.965981	5.169	4.94651	4.59017	3.68587
0.0910402	0.230211	0.146104	0.350998	0.21348	0.13217	0.232	0.131573	0.107981	1.20186	1.52443	1.54063	1.85215	0.967998	0.912142	1.58122	0.962149	0.623436	3.50917	4.65759	4.73646	4.56733	2.95339	2.96048	3.98306	2.98012	2.41579		0.386602	0.425232	0.412859	0.128072	0.241799	0.241503	0.187845	0.224629	0.207328	1.81815	1.93494	1.351	0.709345	1.19284	1.23892	0.720301	1.02997	1.1135	5.02084	5.13765	4.3985	3.64686
0.106857	0.366837	0.19609	0.272879	0.202833	0.174028	0.242996	0.106958	0.117018	1.38349	1.6081	1.75822	1.71164	1.00274	1.04731	1.53688	0.939999	0.674195	3.89161	4.74986	6.34222	4.61225	3.07521	2.92037	4.19098	2.9263	2.7177		0.345291	0.473851	0.426489	0.170429	0.237772	0.234779	0.256707	0.23612	0.188753	1.68251	2.38869	1.23832	0.796036	1.36182	1.2468	0.748183	0.999007	0.961208	5.76839	4.29079	4.54352	3.77438
0.0810812	0.304704	0.181684	0.267135	0.340616	0.195232	0.23015	0.118933	0.101219	1.35309	1.3604	1.65064	1.68052	1.37584	1.06433	1.47365	0.903029	0.628035	3.74931	3.94827	4.93704	4.38356	3.44122	2.97801	3.99538	2.93106	2.64638		0.300461	0.475671	0.440529	0.308306	0.234452	0.231792	0.279791	0.232738	0.199993	1.04497	2.16952	1.80135	1.21909	1.11395	1.25141	0.97711	1.06367	1.0811	4.15985	4.90728	4.89581	4.09996
0.133026	0.258372	0.159665	0.186446	0.462213	0.130717	0.225263	0.109156	0.113553	1.22434	1.41063	1.63029	1.27181	1.74015	0.847466	1.49536	0.84154	0.708044	3.5045	4.47612	5.07549	3.11567	3.82289	2.8453	3.75229	2.81649	2.8683		0.361881	0.494416	0.347513	0.0791882	0.244149	0.258696	0.21843	0.211776	0.214395	1.20275	2.26484	0.767267	0.587335	1.26684	1.44814	0.78274	0.841135	1.04876	4.26024	3.96104	4.04226	3.38216
0.0825105	0.168389	0.193417	0.367014	0.29589	0.143745	0.246224	0.107238	0.109153	1.29519	1.41335	1.58907	1.72506	1.30032	0.910426	1.26944	0.84262	0.640826	3.69788	4.34406	4.97308	4.13324	3.37614	3.06623	3.18282	2.9277	2.62491		0.338331	0.446499	0.386987	0.0944977	0.253579	0.241305	0.204372	0.22021	0.174611	1.48217	1.89086	1.05827	0.657747	1.27687	1.12537	0.753295	1.0246	0.804696	4.77136	4.50897	4.25571	3.60752
0.0900167	0.132666	0.152386	0.375491	0.294917	0.156113	0.226535	0.122312	0.110113	1.12288	1.3221	1.74769	1.97571	1.0738	0.82522	1.4539	0.999324	0.672583	3.17834	4.0781	5.95076	5.21469	2.98006	2.78386	3.53185	2.92093	2.53543		0.310308	0.469288	0.119645	0.312426	0.246829	0.239943	0.247051	0.249448	0.201837	1.15927	2.26963	0.606437	1.53839	1.28183	1.23005	0.842086	0.960804	1.06559	4.40523	4.7444	3.89038	5.00732
0.0900661	0.0688998	0.176339	0.283035	0.290612	0.132695	0.219614	0.116381	0.105477	1.26748	1.34881	1.66312	1.68549	1.4897	0.861938	1.23545	0.931282	0.639995	3.64175	4.16942	5.59772	4.10425	3.73365	2.86029	3.27957	2.95494	2.43153		0.330665	0.471618	0.378497	0.0929427	0.285396	0.273428	0.271468	0.245093	0.194129	1.25576	2.25681	1.0096	0.644997	1.37245	1.61281	0.83178	1.14092	0.902843	4.45503	4.26356	4.29054	3.51561
0.0778494	0.165375	0.18952	0.326942	0.223501	0.196464	0.242285	0.130541	0.0988935	1.2584	1.50105	1.73776	1.86731	1.08819	1.07116	1.40141	0.946759	0.555696	3.59843	4.76198	6.56687	5.31626	3.15239	3.0529	3.39126	2.92627	2.32101		0.376906	0.454377	0.423666	0.336099	0.217286	0.283853	0.202598	0.237136	0.20806	1.69359	1.9668	1.4387	1.52123	1.12249	1.66063	0.729701	0.957297	1.00188	4.8461	4.82265	4.79509	5.02718
0.100033	0.0603373	0.16971	0.344521	0.307245	0.123131	0.251826	0.11739	0.102973	1.13157	1.46092	1.6567	1.65617	1.38955	0.845726	1.62602	0.975516	0.562223	3.33811	5.09905	5.02036	3.79021	3.63495	2.89795	4.0304	3.00473	2.30755		0.395393	0.476017	0.428663	0.159782	0.194751	0.234128	0.286693	0.202875	0.185596	2.06743	2.27812	1.18897	0.706736	1.03732	1.22381	0.909518	0.8058	0.983861	5.39807	4.09949	4.29122	3.55503
0.0881487	0.215224	0.133977	0.329201	0.375796	0.143112	0.186498	0.123022	0.110545	1.09163	1.46572	1.55773	1.59159	1.58798	0.833375	1.2046	0.963732	0.61256	3.26928	4.44776	5.00118	3.94307	3.6031	2.8304	3.23445	3.04272	2.64951		0.409837	0.483553	0.419138	0.303025	0.233706	0.264506	0.261467	0.245899	0.194287	2.08139	2.12467	1.72871	1.43053	1.15528	1.43093	0.870338	1.02922	0.994852	5.20938	4.2305	5.6595	4.94029
0.413696	0.136349	0.148804	0.307167	0.193615	0.131546	0.230829	0.110952	0.103383	1.92908	1.45536	1.49749	1.70375	0.937664	0.810713	1.5372	0.891013	0.551913	5.68641	4.74544	4.41789	4.15727	2.97767	2.85409	3.90017	2.90888	2.33874		0.262202	0.495238	0.419611	0.246023	0.19457	0.247756	0.205273	0.233255	0.194379	1.18625	2.26341	1.79968	0.967634	1.04721	1.50466	0.695719	0.917792	1.00953	4.61365	4.58589	5.80111	4.00442
0.145841	0.189319	0.142798	0.290621	0.276092	0.249876	0.214378	0.104734	0.105972	1.54066	1.51168	1.61954	1.75629	1.23724	1.59498	1.53457	0.981866	0.624795	4.45322	4.46263	4.73101	4.3856	3.24149	3.79485	3.77693	3.00025	2.599		0.379691	0.367909	0.190682	0.098558	0.247164	0.271805	0.221564	0.214978	0.173226	1.83268	1.64419	0.660486	0.681257	1.2998	1.44147	0.748559	0.902647	0.877211	5.27092	4.87463	3.8414	3.56407
0.217704	0.214879	0.208382	0.322173	0.24579	0.174194	0.231543	0.100201	0.108425	1.8796	1.4118	1.8556	1.78839	1.01688	0.876089	1.48364	0.875741	0.623659	5.89212	4.33108	6.84646	4.61195	2.97204	2.92842	4.1303	2.93689	2.5236		0.390705	0.479412	0.42315	0.305421	0.237234	0.240709	0.190068	0.252621	0.203988	2.01084	2.36353	1.38937	1.36963	1.25936	1.15638	0.737114	1.22287	1.01516	6.28387	4.48256	4.76856	4.33557
0.328087	0.106312	0.201179	0.33147	0.277986	0.136708	0.259794	0.128861	0.107504	1.89782	1.3434	1.74501	1.76401	1.29342	1.02334	1.48736	0.87676	0.625125	6.18314	4.25321	5.8078	4.45893	3.49237	3.15456	3.46399	2.81404	2.48418		0.351312	0.433581	0.344653	0.364192	0.255893	0.248201	0.253944	0.261611	0.191473	1.88537	1.89719	0.976253	1.62818	1.29919	1.1359	0.898245	1.23401	1.01743	5.8392	5.23624	4.23227	4.95717
0.0614892	0.158601	0.201629	0.333622	0.197828	0.130204	0.224409	0.136095	0.104915	1.11269	1.35912	1.65762	1.95063	1.04225	0.812133	1.51424	0.96927	0.568667	3.28645	4.27124	4.90689	4.97716	3.02998	2.92672	3.73977	2.941	2.48583		0.385083	0.416997	0.428356	0.312782	0.204436	0.28015	0.211805	0.215889	0.199083	1.42741	2.27041	2.11768	1.21521	1.05517	1.89025	0.675356	0.848281	0.918924	4.48008	5.55685	5.89222	4.35214
0.0977492	0.289888	0.170168	0.365848	0.215341	0.236986	0.195512	0.120551	0.106713	1.22922	1.57952	1.62867	1.7767	0.922786	1.1817	1.3403	1.07676	0.613392	3.59385	4.46004	5.22273	4.84884	2.8859	3.24105	3.21443	3.29074	2.52425		0.300683	0.489347	0.418724	0.217465	0.211569	0.278307	0.249796	0.213428	0.197801	1.50879	2.59368	1.4202	0.957761	1.0706	1.61352	0.796296	0.847254	1.06596	5.37767	4.02485	4.46856	3.97203
0.0987802	0.249151	0.153573	0.340217	0.291644	0.10393	0.249307	0.120333	0.103405	1.15553	1.46099	1.72705	1.69923	1.24228	0.889765	1.54536	1.0714	0.580811	3.46844	4.67823	6.14536	4.24485	3.20675	2.9503	4.04941	3.0257	2.35553		0.273697	0.466936	0.407992	0.28036	0.231276	0.247607	0.196839	0.208636	0.203144	1.15158	2.02821	1.304	1.07181	1.26322	1.13177	0.765292	0.937666	1.06306	4.35844	4.54466	4.47413	3.92314
0.101455	0.31074	0.150214	0.257891	0.187524	0.147956	0.22503	0.124025	0.100362	1.29435	1.63531	1.47679	1.76176	0.966845	1.03938	1.37892	1.00567	0.592694	3.775	4.90439	4.39772	4.89291	3.0042	3.07284	3.43548	3.00092	2.39668		0.344599	0.450723	0.435309	0.259102	0.258999	0.245675	0.212321	0.257507	0.19106	1.24247	1.94649	1.72433	1.02186	1.26676	1.26898	0.743635	1.11814	0.856735	4.52889	5.09393	5.33072	3.99805
0.600694	0.188194	0.182407	0.332984	0.191339	0.16394	0.262073	0.120265	0.109588	2.1243	1.43498	1.62408	1.72459	1.00899	1.1684	1.42332	1.02181	0.660129	5.63509	4.42173	5.02212	4.12224	3.11528	3.1347	3.64897	3.0699	2.47608		0.320939	0.447519	0.498455	0.163945	0.19423	0.284929	0.232183	0.202263	0.194843	0.851628	2.0179	1.95476	0.781529	1.1103	1.75866	0.812048	0.950195	0.947074	3.96658	4.13076	4.70931	3.6578
0.129152	0.288897	0.137126	0.29528	0.149778	0.146653	0.21408	0.111836	0.104607	1.51207	1.48387	1.66278	1.70378	1.00073	0.987625	1.49559	0.958105	0.588332	4.33878	4.36351	5.31764	4.59307	3.03249	2.99962	3.80744	3.02715	2.62087		0.398669	0.495139	0.358983	0.29562	0.224541	0.248464	0.273232	0.264571	0.204589	1.85929	2.05954	1.01541	1.06787	1.17202	1.34426	0.833413	1.22085	1.00331	5.39343	4.5538	4.34577	3.9254
0.521336	0.254472	0.149005	0.369868	0.364567	0.125523	0.22117	0.0976744	0.100417	2.16388	1.5508	1.65292	1.62259	1.75672	1.02919	1.50409	0.855407	0.573215	5.55335	4.45648	5.21911	3.70481	4.1171	3.03957	3.93754	2.9339	2.51469		0.314141	0.472777	0.438862	0.0950853	0.18866	0.236219	0.263016	0.245841	0.197329	1.4697	2.26321	1.92448	0.63225	0.942051	1.33172	0.754083	0.988393	1.08853	5.10709	4.50308	5.38278	3.49807
0.0841924	0.218716	0.133283	0.321695	0.245852	0.164415	0.245719	0.134583	0.119484	1.22474	1.42841	1.55709	1.84931	1.1738	0.849955	1.27625	1.14291	0.626829	3.48742	4.58384	4.73448	5.09799	3.27346	2.82549	3.41225	3.21653	2.60514		0.369524	0.469176	0.306177	0.0673857	0.256427	0.262004	0.271923	0.247107	0.186207	1.33813	2.09899	0.824724	0.633629	1.36222	1.30408	0.939237	1.20845	0.830624	4.42476	4.89921	4.03523	3.46667
0.44361	0.113825	0.153636	0.265761	0.265171	0.151668	0.24342	0.105024	0.0985954	2.16751	1.28315	1.70837	1.69904	1.16677	0.993029	1.36793	1.04531	0.598976	6.39365	4.01592	5.66812	4.38201	3.13572	2.94819	3.27286	3.02026	2.50659		0.363463	0.472996	0.45439	0.329	0.228531	0.27248	0.259056	0.250684	0.192862	1.28712	2.37815	1.99226	1.26653	1.10879	1.41153	0.851422	1.18479	0.899938	4.38757	4.35481	5.24137	4.54552
0.0897631	0.275813	0.189571	0.332479	0.245562	0.207164	0.179148	0.109672	0.0947632	1.17444	1.47107	1.69641	1.7997	1.01658	1.16249	1.33706	1.02763	0.551456	3.37604	4.73676	6.21015	4.34188	3.02115	3.19065	3.58162	3.07265	2.27412		0.341906	0.43327	0.496368	0.133105	0.211734	0.274355	0.201703	0.219717	0.191981	1.28607	1.9805	1.82544	0.705113	1.24525	1.39423	0.728115	0.959241	0.855043	4.70231	5.0946	4.65439	3.63389
0.0811545	0.244217	0.234675	0.253367	0.142324	0.14537	0.219341	0.114607	0.102708	1.13973	1.30696	1.83603	1.34491	0.906427	0.837606	1.32637	1.08433	0.600196	3.39513	4.10021	6.39622	3.58624	2.97104	2.86677	3.32306	3.0735	2.43363		0.331581	0.485202	0.244093	0.348797	0.202868	0.227517	0.266325	0.236199	0.185371	1.25274	1.92137	0.711604	1.53451	1.03369	1.15335	0.877615	1.11102	0.866623	4.516	3.98939	4.03032	4.71665
0.088201	0.27449	0.170872	0.331243	0.190998	0.107534	0.194789	0.119594	0.106301	1.23706	1.5725	1.6018	1.72644	0.871426	0.817624	1.56628	0.915192	0.693186	3.38906	4.74754	4.91976	4.02507	2.90345	2.92677	4.26638	2.90922	2.73515		0.264953	0.468187	0.313942	0.326593	0.240476	0.246968	0.233992	0.244735	0.207356	1.0134	2.23157	0.794861	1.37515	1.25831	1.34976	0.815894	0.999264	1.02026	4.20155	4.56864	4.13252	4.59923
0.10543	0.360354	0.162205	0.323755	0.336013	0.144921	0.205032	0.112712	0.103739	1.37932	1.64107	1.76202	1.70119	1.33736	0.956773	1.40584	0.906698	0.538955	3.7324	4.63185	6.30221	4.20168	3.28331	2.98264	3.83143	2.86836	2.2836		0.341468	0.450729	0.446627	0.301612	0.239888	0.26075	0.184894	0.208475	0.196918	1.66499	2.19596	1.7829	1.28973	1.19116	1.64714	0.648568	0.826977	0.991326	5.22406	4.54628	5.45533	4.39913
0.0894862	0.232916	0.172414	0.310333	0.320962	0.11886	0.206652	0.136318	0.0962643	1.26068	1.54957	1.60781	2.02713	1.33399	0.804443	1.46193	1.28926	0.634923	3.60556	4.62413	5.10129	6.33408	3.32979	2.87916	3.66544	3.62358	2.62366		0.363091	0.526371	0.404483	0.327973	0.277923	0.235422	0.234503	0.25042	0.203042	1.43351	2.29966	1.11022	1.35802	1.35696	1.24135	0.765843	1.02827	0.911815	4.72668	4.27926	4.02105	4.48851
0.118595	0.261831	0.174353	0.34663	0.233689	0.145121	0.207602	0.115517	0.110311	1.39565	1.37235	1.64678	1.72756	1.12846	1.16854	1.40359	1.00817	0.612083	3.87147	4.36212	5.91181	4.35253	3.14366	3.26598	3.68968	3.21907	2.35947		0.394893	0.473743	0.325676	0.119714	0.267336	0.276652	0.245512	0.234053	0.206793	1.94696	2.24221	0.892408	0.692962	1.38556	1.33669	0.914233	1.04721	1.08904	4.78317	4.41394	4.08669	3.60389
0.0822558	0.159243	0.168707	0.274251	0.226681	0.110192	0.186894	0.0997334	0.0984663	1.12917	1.42505	1.58309	1.49378	1.11707	0.853088	1.24597	0.990549	0.539156	3.45207	4.52016	4.60743	3.54762	3.08627	2.9079	3.27408	3.09687	2.26306		0.312802	0.496162	0.45108	0.0724046	0.207286	0.247375	0.171849	0.25061	0.19184	1.15777	2.24785	1.9124	0.5838	1.06852	1.30961	0.710522	1.04694	0.914085	4.23791	4.38602	5.0567	3.41949
0.0906966	0.328221	0.169273	0.355944	0.277979	0.265434	0.229273	0.140342	0.114795	1.35576	1.61946	1.62489	1.92134	1.30268	1.58106	1.61955	1.03165	0.674283	3.80258	4.68702	4.86807	4.37615	3.29525	3.74451	4.2485	3.13065	2.61545		0.414759	0.48873	0.479759	0.317934	0.229801	0.253132	0.293926	0.207902	0.185214	2.01976	2.1993	2.15983	1.29684	1.19272	1.39819	1.05713	0.903075	0.971118	5.09111	4.44487	5.60333	4.23312
0.0788235	0.220278	0.189349	0.312229	0.175734	0.165512	0.201462	0.107256	0.101502	1.04095	1.62031	1.73946	1.65388	1.04129	1.16603	1.39503	0.933681	0.570677	3.16622	5.37838	5.5728	4.25705	3.25656	3.10632	3.83103	2.99499	2.32135		0.269626	0.470986	0.42796	0.0658511	0.229925	0.250455	0.202632	0.237867	0.203956	0.94646	2.32877	1.81606	0.587723	1.12104	1.22898	0.735297	1.10486	1.15872	4.09939	4.67155	5.24426	3.39454
0.0842392	0.234812	0.142875	0.293169	0.239485	0.159979	0.265284	0.16198	0.0913616	1.42957	1.37301	1.73135	1.48168	1.04706	0.925256	1.55547	1.15637	0.524786	4.15676	4.00952	6.24091	3.70401	3.05742	2.84387	3.85484	3.25705	2.28904		0.28059	0.475338	0.348525	0.0876583	0.199174	0.245371	0.235266	0.254298	0.184118	0.995965	2.16818	0.886857	0.678817	1.14979	1.21622	0.796419	1.17145	0.896815	4.21675	4.27475	4.19345	3.63381
0.110489	0.185354	0.171709	0.384037	0.34864	0.137429	0.289516	0.133962	0.109835	1.30075	1.51776	1.58011	1.69729	1.46474	0.902742	1.54111	1.08025	0.662716	3.66526	4.66108	4.53295	3.80116	3.44944	2.93233	3.64644	3.13107	2.68157		0.362357	0.471128	0.48076	0.282479	0.205783	0.24476	0.234496	0.279726	0.201187	1.54948	2.19595	2.16221	1.34795	1.02163	1.20606	0.813564	1.39783	0.992231	4.89628	4.96342	5.01984	4.48446
0.157243	0.25027	0.137124	0.310488	0.173828	0.119379	0.194372	0.133448	0.104068	1.44751	1.5608	1.67389	1.81247	0.928824	0.82359	1.49897	1.13065	0.568369	3.85276	4.65267	5.76911	4.50109	2.95482	2.8775	4.08337	3.15588	2.26607		0.376096	0.447786	0.366061	0.331965	0.216053	0.259618	0.217907	0.250609	0.200141	1.67785	2.2329	0.994894	1.48784	1.12735	1.32069	0.806468	1.26645	1.01539	5.02198	5.72691	4.35927	4.99164
0.0816485	0.221913	0.180507	0.317345	0.251012	0.152723	0.23663	0.124762	0.103096	1.17213	1.66213	1.69844	1.73624	0.994823	1.03602	1.47003	0.99404	0.617888	3.45196	5.06612	5.78242	4.54041	2.90467	3.06044	3.62567	3.06893	2.43453		0.378772	0.432249	0.221926	0.269659	0.221463	0.245119	0.252934	0.259625	0.195421	1.58966	2.16985	0.767729	1.12347	1.07675	1.29245	0.817149	1.19101	1.0802	4.69045	4.86208	4.1232	4.31024
0.131068	0.16558	0.22215	0.221516	0.226654	0.123825	0.229337	0.147102	0.106549	1.31431	1.59614	1.81405	1.28432	1.06535	0.80875	1.32479	1.07601	0.614397	3.66799	5.27618	6.3997	3.50178	3.14892	2.83604	3.33686	3.08516	2.43831		0.378947	0.401266	0.31252	0.16216	0.212913	0.278013	0.282637	0.22099	0.214146	1.74931	1.53339	0.785235	0.863792	1.14185	1.67127	0.893424	1.01414	1.14637	5.48839	4.84496	4.1348	3.84446
0.112702	0.259978	0.160371	0.34503	0.209387	0.137283	0.239802	0.124799	0.0967102	1.25344	1.57733	1.65936	1.90575	0.955703	0.854726	1.3722	0.964194	0.525083	3.47419	4.52825	5.31419	5.25893	3.04379	2.84519	3.37434	2.93015	2.23334		0.364648	0.463845	0.486942	0.212626	0.191849	0.264326	0.241442	0.236683	0.200998	1.97063	2.3381	1.99693	0.883094	1.03142	1.26521	0.747407	0.955708	1.02114	5.67133	4.44103	4.8862	3.82921
0.471049	0.168313	0.161826	0.264306	0.288927	0.139642	0.285596	0.133469	0.0969132	1.98377	1.38481	1.70622	1.35348	1.35893	0.857584	1.50677	1.03047	0.56113	5.26509	4.31732	5.7011	3.53711	3.41142	2.93311	3.6705	2.99116	2.39833		0.357519	0.481988	0.368838	0.22252	0.220864	0.225103	0.242007	0.232602	0.189051	1.16032	1.7081	0.978492	0.835347	1.14507	1.18899	0.844221	1.04217	0.89387	4.20723	4.30217	4.15057	3.89322
0.112175	0.123006	0.155291	0.294427	0.215784	0.120974	0.292786	0.118755	0.104905	1.30027	1.40587	1.63655	1.71629	1.16703	0.824886	1.62712	0.984939	0.592303	3.82658	4.53138	5.23842	4.29805	3.31728	2.81732	3.92441	2.96468	2.43471		0.282394	0.415902	0.443738	0.320101	0.222718	0.239289	0.194527	0.223535	0.2098	1.07246	2.05938	1.66971	1.34937	1.12631	1.33289	0.686089	0.979656	1.11282	4.36868	5.85605	4.68242	4.80393
0.0864572	0.214409	0.18007	0.387533	0.280091	0.150018	0.241672	0.120247	0.101897	1.29731	1.56951	1.66405	1.88503	1.3252	0.716809	1.33403	1.05547	0.61125	3.82493	5.03312	5.62424	4.30572	3.40355	2.80558	3.45533	3.22688	2.55518		0.408632	0.500134	0.398472	0.295424	0.226555	0.241086	0.256742	0.244663	0.183541	1.46758	2.16356	1.46786	1.14056	1.25355	1.11263	0.854417	1.13941	0.799997	4.84058	4.27988	4.98069	3.95923
0.100683	0.267586	0.15554	0.278671	0.194196	0.189879	0.232026	0.124091	0.103268	1.16686	1.55632	1.60266	1.5994	1.04615	1.06102	1.28339	0.99733	0.587895	3.38361	4.86194	5.15194	4.03326	3.08261	2.90804	3.36912	3.11041	2.35953		0.314915	0.464966	0.361058	0.134625	0.225394	0.275027	0.226333	0.201921	0.188181	1.28737	1.96746	1.17745	0.754656	1.08986	1.45498	0.790046	0.945946	0.912113	4.45164	4.40282	4.35643	3.59032
0.0772022	0.198754	0.188863	0.291776	0.291871	0.178318	0.289982	0.0981417	0.103124	1.14988	1.65815	1.68876	1.70857	1.36422	0.943526	1.67728	0.856859	0.596442	3.31659	5.5576	5.15052	3.82263	3.44594	3.06624	3.84827	2.94045	2.41212		0.305182	0.489826	0.429624	0.256527	0.172713	0.262503	0.230254	0.258694	0.2023	0.929484	1.96607	1.17703	1.08235	0.969223	1.35196	0.811436	1.18987	1.02829	4.11715	4.18528	4.45578	4.30131
0.112796	0.25838	0.178267	0.365212	0.208132	0.117781	0.217225	0.11472	0.0993751	1.36506	1.60878	1.66767	1.77799	1.05668	0.813238	1.21863	0.983404	0.575651	3.75541	5.00949	5.1265	4.0103	3.13908	2.85832	3.19197	3.05675	2.36644		0.350515	0.465835	0.416736	0.314627	0.228594	0.24623	0.236979	0.25516	0.184399	1.18864	1.96845	1.93543	1.43877	1.23184	1.33354	0.861698	1.18197	0.920747	4.17259	4.92121	6.16074	4.70737
0.113478	0.301971	0.140555	0.314237	0.20768	0.271225	0.24887	0.133003	0.105842	1.57244	1.4987	1.5606	1.79961	1.09671	1.62343	1.56539	1.09678	0.611953	4.88099	4.39669	4.77204	4.47112	3.16502	3.94921	4.15981	3.19165	2.48584		0.384071	0.493975	0.385438	0.268753	0.25258	0.272054	0.223741	0.246692	0.19855	1.9751	2.34429	1.24475	1.21969	1.15443	1.56591	0.766144	1.11601	1.06936	5.62333	4.23323	4.4957	4.25753
0.141232	0.143849	0.145788	0.24021	0.288164	0.109402	0.214615	0.11351	0.100816	1.30419	1.4291	1.557	1.47223	1.35917	0.7105	1.49266	0.855298	0.554569	3.66121	4.59631	5.13402	3.73165	3.35573	2.741	4.06543	2.79795	2.44353		0.389356	0.498683	0.204061	0.179722	0.229337	0.286488	0.252924	0.22263	0.206157	1.75099	2.11348	0.709005	0.805423	1.21263	1.59439	0.906703	1.00585	1.07913	5.41415	4.90758	4.04345	3.68986
0.0829395	0.201326	0.214557	0.405844	0.203468	0.143005	0.209134	0.135654	0.120739	1.16302	1.44824	1.76443	1.73733	1.02848	0.904847	1.38945	1.06578	0.788705	3.39569	4.59466	5.88921	3.92514	3.12821	2.90646	3.68516	2.89737	2.89712		0.328896	0.432876	0.41841	0.331791	0.186983	0.263583	0.283091	0.21235	0.188435	1.49861	2.21659	1.77404	1.59868	1.02087	1.26432	0.938181	0.861444	0.97475	4.80045	4.99928	5.0681	4.63359
0.105899	0.1085	0.157713	0.359985	0.252132	0.23548	0.219186	0.130967	0.105428	1.29825	1.393	1.52329	1.68958	1.07802	1.3579	1.30993	1.05497	0.657459	3.64411	4.3011	4.61138	4.13168	3.13086	3.17867	3.26424	3.08332	2.71327		0.365303	0.466032	0.453972	0.276463	0.266621	0.229314	0.280585	0.227568	0.207183	1.5243	2.1661	1.38086	1.08588	1.38585	1.10831	0.822818	0.901184	1.0091	4.78778	4.575	4.5307	4.16437
0.127162	0.0803347	0.165958	0.348898	0.201273	0.161401	0.231492	0.127268	0.102612	1.40753	1.49705	1.54916	1.7611	1.13161	0.93302	1.3864	1.04323	0.636015	3.97252	4.63686	4.87685	4.42564	3.17586	2.82569	3.76344	2.99043	2.60964		0.342819	0.484936	0.446362	0.206273	0.249926	0.267426	0.15286	0.241378	0.203364	1.33491	2.07818	1.2758	0.975717	1.3501	1.39325	0.663705	1.14804	0.964875	4.79284	5.11079	4.57948	4.05729
0.173968	0.12337	0.132041	0.238398	0.156951	0.131898	0.201492	0.131173	0.107521	1.32099	1.60617	1.59277	1.29501	0.897937	0.791322	1.36782	1.13921	0.650278	3.60115	4.85004	4.92133	3.46718	2.84802	2.81941	3.61199	3.3498	2.59071		0.454308	0.469967	0.183507	0.31271	0.211196	0.238233	0.262623	0.242103	0.20247	1.86177	2.17309	0.687876	1.21867	1.06957	1.30809	0.898724	1.02075	1.0502	4.88101	5.16446	4.02383	4.18832
0.0880603	0.236699	0.153187	0.113509	0.195626	0.137982	0.206863	0.131525	0.115802	1.29645	1.37139	1.62432	1.00931	1.07007	0.83886	1.52843	1.152	0.643967	3.65702	4.34652	5.30189	3.10983	3.08336	2.87266	3.93001	3.14604	2.52759		0.357935	0.439675	0.273249	0.283504	0.253458	0.255904	0.179479	0.216476	0.192462	1.25155	1.77799	0.84347	1.22451	1.27128	1.39909	0.603565	0.98432	1.01779	4.16075	4.08333	4.13608	4.3669
0.105597	0.136447	0.176191	0.351987	0.273645	0.148096	0.216397	0.135191	0.110968	1.13961	1.5086	1.63597	1.78037	1.42487	1.0139	1.39133	0.968023	0.677354	3.43609	4.75521	4.78591	4.58212	3.7269	2.96158	3.46139	2.95503	2.60553		0.402881	0.450999	0.275075	0.26394	0.207438	0.288577	0.193674	0.246729	0.184655	1.78823	2.29964	0.707948	1.07782	1.08651	1.31865	0.723052	0.972891	0.828831	5.1558	5.11282	3.92025	4.13799
0.0764511	0.101645	0.189465	0.361424	0.356138	0.164507	0.224488	0.134378	0.120874	1.15396	1.43247	1.69034	1.63837	1.46921	0.896137	1.57916	1.10051	0.734386	3.38401	4.04535	5.68523	3.7339	3.57441	2.98806	3.90609	3.19407	2.72794		0.347332	0.46665	0.257624	0.34371	0.223541	0.246406	0.303432	0.271805	0.202066	1.66199	2.03656	0.850095	1.67521	1.09932	1.39461	0.890576	1.30892	0.985176	5.51319	4.47268	4.25849	5.18677
0.104302	0.188987	0.180988	0.308217	0.370142	0.104939	0.17518	0.132866	0.102598	1.26431	1.55808	1.40998	1.59503	1.74163	0.735384	1.21591	1.16094	0.603117	3.50764	5.00019	4.25148	3.94329	3.75288	2.82049	3.42068	3.25012	2.42684		0.34738	0.47192	0.399049	0.257425	0.237313	0.25134	0.245596	0.243787	0.182398	1.10616	2.77594	0.960576	1.18271	1.17446	1.27969	0.895602	1.10748	0.933921	4.20871	3.56674	4.13856	4.30467
0.452462	0.212181	0.140277	0.364243	0.363965	0.102287	0.254549	0.127549	0.102933	2.01579	1.47008	1.67037	1.7205	1.44117	0.837245	1.69394	1.07606	0.624458	5.45888	4.36832	6.51793	4.06095	3.40147	2.83928	4.54886	3.10907	2.37652		0.260015	0.475168	0.391158	0.303221	0.235862	0.263779	0.220792	0.250071	0.199157	0.859765	1.98694	0.9676	1.40097	1.21895	1.59509	0.791983	1.12734	0.983907	4.15051	4.44782	4.17235	4.86196
0.0894782	0.2824	0.131991	0.343051	0.228007	0.161811	0.192623	0.0962182	0.100155	1.17099	1.53562	1.50517	1.84548	1.01682	0.927522	1.30141	0.843257	0.575165	3.473	4.58262	4.56193	4.4634	3.07494	2.83021	3.61463	2.8548	2.45066		0.374663	0.460056	0.348918	0.123498	0.246066	0.237618	0.281345	0.227486	0.194757	1.70747	1.83627	0.924758	0.688548	1.33165	1.14394	0.871148	0.926704	0.950061	5.05742	4.38821	3.99855	3.51771
0.099073	0.118312	0.169084	0.309581	0.312427	0.142155	0.202512	0.117653	0.111517	1.17657	1.53929	1.64015	1.70755	1.23212	0.86768	1.55232	1.06961	0.705433	3.35856	4.9792	4.78642	4.53041	3.28668	2.78471	3.91352	3.18214	2.58237		0.385769	0.488623	0.265193	0.281735	0.212849	0.247437	0.275649	0.223557	0.198358	2.01584	2.21434	0.778038	1.11406	1.11513	1.27529	0.881839	0.916463	0.957708	6.13299	5.10058	4.02088	4.013
0.0800755	0.206326	0.167801	0.294682	0.261249	0.285146	0.220937	0.118402	0.10547	1.07869	1.56027	1.71329	1.52116	1.03307	1.59933	1.28169	0.844093	0.584548	3.29928	4.6577	5.26769	3.90123	3.07353	3.8315	3.30978	2.80557	2.40251		0.39761	0.451176	0.188537	0.313559	0.231677	0.263022	0.274064	0.245655	0.1806	2.15555	1.92248	0.682936	1.32267	1.2649	1.33456	0.855405	1.14336	0.88392	5.2793	4.60377	3.88217	4.67276
0.104122	0.205509	0.15132	0.362924	0.205816	0.298536	0.181462	0.134763	0.110224	1.45565	1.50612	1.69507	1.62378	1.00392	1.75621	1.33566	0.930873	0.673556	4.02372	4.62189	5.66828	3.82432	3.07334	4.12659	3.61388	2.9631	2.69523		0.348019	0.470691	0.335302	0.292462	0.197768	0.301626	0.267953	0.23824	0.197204	1.41012	2.14604	0.835725	1.24547	1.03232	1.65592	0.832735	1.04895	1.01992	4.65817	4.37218	4.05071	4.51011
0.541139	0.169803	0.185615	0.363693	0.25626	0.150702	0.198008	0.098198	0.103448	2.11817	1.5049	1.84199	1.79764	1.04353	0.959522	1.15938	0.948193	0.607119	5.6226	4.48263	7.23714	4.5875	3.03994	2.94157	3.18485	2.91749	2.46182		0.394175	0.470633	0.450982	0.365943	0.221578	0.247583	0.240231	0.21314	0.203739	1.83574	1.49921	1.44426	1.31199	1.18267	1.19114	0.854459	0.954584	1.01962	5.46289	4.17577	4.30021	4.15479
0.113811	0.265947	0.138951	0.369383	0.198889	0.095736	0.210049	0.121389	0.100723	1.42739	1.65832	1.47341	1.87355	1.08644	0.687104	1.58371	1.04207	0.583362	4.088	5.18224	4.12135	4.86771	3.26063	2.79225	4.43699	3.027	2.42314		0.26515	0.470188	0.387436	0.205701	0.244518	0.278827	0.252943	0.254149	0.19655	0.895073	2.17482	1.0638	0.940334	1.31563	1.75246	0.767244	1.22229	1.01478	4.25813	4.66109	4.2613	3.85292
0.108679	0.140566	0.146689	0.360341	0.406698	0.115919	0.273096	0.117034	0.105646	1.40089	1.38748	1.68419	1.74574	1.84494	0.863202	1.54446	0.960152	0.628367	4.14537	4.45006	5.52105	3.49957	4.41125	2.92064	3.79002	2.86786	2.47646		0.389315	0.502633	0.442021	0.344809	0.219901	0.275633	0.226098	0.233734	0.195139	1.84435	2.52052	1.60995	1.35145	1.10268	1.44312	0.833238	1.1475	1.05819	4.96868	4.38172	4.38555	4.39784
0.110197	0.227505	0.119396	0.311583	0.221234	0.117942	0.227893	0.132858	0.107968	1.37609	1.50744	1.65317	1.6859	1.01021	0.80563	1.48185	1.0222	0.614099	3.91252	4.42118	5.2887	4.20593	2.98789	2.77157	3.85461	3.02036	2.44053		0.321318	0.443272	0.144946	0.0949098	0.226976	0.251753	0.25079	0.255951	0.197437	1.55845	2.17454	0.614642	0.642801	1.15049	1.32202	0.826342	1.14396	1.15679	5.21322	4.50923	3.82728	3.60849
0.118462	0.227475	0.267384	0.235634	0.286475	0.0878237	0.198458	0.129838	0.113789	1.35557	1.6952	1.81157	1.45558	1.04545	0.929275	1.28823	1.1085	0.686035	3.72809	5.16705	5.63566	3.83428	2.96277	2.99655	3.54635	3.27702	2.64154		0.374952	0.47027	0.488241	0.143251	0.264871	0.240287	0.226838	0.226066	0.193422	1.60101	2.04852	1.90314	0.735906	1.27053	1.27482	0.822854	0.943207	1.00412	4.73919	4.65928	4.87592	3.61685
0.0850418	0.169425	0.170074	0.296527	0.250375	0.148777	0.196923	0.122327	0.110595	1.15834	1.54611	1.70848	1.77615	1.28528	0.748231	1.21763	0.958114	0.665731	3.25749	5.09885	6.6117	4.1417	3.30756	2.73853	3.27952	2.9338	2.66972		0.257227	0.495645	0.350007	0.278972	0.204707	0.238469	0.183985	0.230421	0.184211	1.04174	2.14326	1.10079	1.23304	1.10628	1.10485	0.773704	1.02632	0.902746	4.22552	4.48158	4.39908	4.66567
0.0889546	0.181863	0.185243	0.290364	0.188704	0.115078	0.208446	0.117816	0.109428	1.30328	1.57648	1.62942	1.59574	0.761689	0.838748	1.40967	1.00531	0.623453	3.45286	4.39398	4.85944	3.8419	2.80632	2.93622	3.75349	2.9915	2.39035		0.392458	0.464322	0.211211	0.326265	0.232819	0.249923	0.228913	0.239451	0.189972	1.66381	1.92939	0.671848	1.62511	1.2044	1.23369	0.841337	1.01343	0.833962	5.05494	4.66945	3.88818	5.23752
0.674693	0.44657	0.197623	0.208885	0.348181	0.0977902	0.230449	0.13089	0.108855	2.21011	1.52255	1.69372	1.41203	1.67306	0.806425	1.40123	0.988448	0.621584	4.28291	4.19985	4.70096	3.64988	3.84595	2.82234	3.74767	3.02054	2.45967		0.298669	0.480226	0.350898	0.198128	0.227005	0.249126	0.264095	0.221041	0.202254	1.16754	1.95556	1.17958	0.786838	1.07621	1.25195	0.914318	0.953442	1.02564	4.34738	4.57929	4.54793	3.62746
0.105948	0.130632	0.209503	0.370651	0.190813	0.14211	0.258783	0.107676	0.105895	1.30917	1.49801	1.75875	1.86805	0.948024	0.765045	1.79155	0.984466	0.663617	3.53918	4.95385	5.83636	4.26784	3.03239	2.82968	5.29642	3.00366	2.64751		0.406573	0.475532	0.379741	0.215845	0.219361	0.259829	0.260875	0.23126	0.200705	1.84666	2.35546	1.01026	0.83122	1.09564	1.33254	0.861828	1.08241	0.922117	4.71524	4.49998	4.32978	3.80864
0.12904	0.290593	0.142097	0.325341	0.203987	0.195595	0.212704	0.11111	0.107831	1.17823	1.44735	1.55829	1.88418	0.936058	1.12473	1.60251	0.866617	0.603149	3.43464	4.09601	4.45937	4.74715	2.92385	3.08152	4.47803	2.88876	2.43655		0.347676	0.478677	0.466371	0.110073	0.237165	0.236274	0.228207	0.237067	0.200323	1.39187	2.31757	1.34384	0.710579	1.10094	1.14677	0.814341	1.04105	1.04761	4.65124	4.36358	4.6002	3.58505
0.115541	0.187656	0.216344	0.23842	0.187864	0.0867884	0.267805	0.111812	0.109809	1.345	1.53186	1.77483	1.36506	1.05165	0.754953	1.37424	0.876846	0.599609	3.49436	4.65171	6.49902	3.58725	3.08895	2.87962	3.19275	2.9196	2.3809		0.397243	0.426025	0.281936	0.295262	0.227885	0.266968	0.264486	0.251904	0.185611	2.09501	1.87695	0.920066	1.31463	1.13903	1.18614	0.782513	1.23007	0.885471	5.5076	4.34903	4.31557	4.40548
0.189921	0.207004	0.151884	0.304695	0.424004	0.0982157	0.258233	0.12557	0.115582	1.45386	1.50019	1.41768	1.84334	1.84635	0.810342	1.7267	1.08988	0.683783	3.79301	4.36843	4.27766	4.59368	3.61561	2.88083	4.77322	3.10736	2.61839		0.29126	0.444256	0.446794	0.0907478	0.212106	0.250155	0.248045	0.237554	0.192405	1.09191	2.20146	1.38018	0.62622	1.00844	1.23364	0.85933	1.08	0.964728	4.30308	5.35428	4.34868	3.48598
0.0746118	0.174915	0.16033	0.306727	0.206371	0.143102	0.218179	0.131891	0.107694	1.17564	1.43553	1.66179	1.7691	1.02	0.855717	1.47212	1.12375	0.666425	3.35523	4.54288	5.43692	4.39021	2.9903	2.84747	3.68241	3.27239	2.55084		0.378827	0.458548	0.370041	0.0978485	0.215405	0.210275	0.244144	0.170804	0.191391	1.47429	2.00278	1.10694	0.692386	1.14684	1.10849	0.796483	0.712694	0.946141	4.90021	4.4871	4.59756	3.61105
0.0945743	0.228982	0.139798	0.274912	0.271956	0.124019	0.200128	0.103251	0.100536	1.26531	1.42702	1.64939	1.50307	1.21366	0.873152	1.23274	0.905433	0.532018	3.65398	4.04425	5.58393	3.7711	3.19806	2.86249	3.17935	2.85049	2.18629		0.41456	0.504895	0.324561	0.294706	0.211042	0.276002	0.121762	0.252596	0.189861	2.05792	2.40216	0.873341	1.18794	1.04605	1.58836	0.585308	1.20978	0.987626	5.57735	4.30856	4.13887	4.09763
0.108069	0.196878	0.179489	0.402008	0.384375	0.27176	0.182539	0.134524	0.11596	1.46032	1.50738	1.68033	1.84185	1.65625	1.05872	1.26779	1.02472	0.702838	4.0195	4.96926	5.23505	4.21458	3.51122	3.00785	3.39985	3.0751	2.58976		0.416822	0.0417621	0.277861	0.114813	0.213127	0.274753	0.312933	0.221518	0.195134	1.99207	0.617667	0.859408	0.665579	1.10581	1.47603	0.990707	0.968675	1.00886	4.98227	3.65524	4.05748	3.54748
0.109452	0.238452	0.157993	0.256499	0.327394	0.11041	0.272815	0.150323	0.102818	1.21267	1.54208	1.59613	1.51576	1.19521	0.665958	1.57472	1.19595	0.584338	3.37684	4.91957	4.78803	3.67112	3.16521	2.70451	3.68044	3.33723	2.40815		0.331583	0.467093	0.422561	0.108249	0.227765	0.227781	0.240496	0.225989	0.201908	1.34473	2.20308	0.905292	0.67106	1.19164	1.13178	0.800804	0.898187	1.07671	4.69147	5.00685	4.0444	3.62423
0.0812393	0.280393	0.197589	0.256719	0.325472	0.108269	0.259785	0.124681	0.109743	1.33229	1.51267	1.65387	1.58595	1.35364	0.784484	1.46614	1.01682	0.655228	3.72153	4.69247	5.51228	4.21144	3.35237	2.89738	3.71135	2.9901	2.53195		0.354488	0.495427	0.38578	0.247049	0.20546	0.296952	0.174326	0.213661	0.199007	1.32886	2.11167	1.00245	0.949847	1.02156	1.64131	0.688578	0.856007	1.01325	4.4925	4.85413	4.46585	3.75199
0.493071	0.226988	0.161084	0.375777	0.298464	0.160494	0.201947	0.139903	0.10433	1.88705	1.63322	1.72296	1.65169	1.36711	0.95662	1.28763	1.15201	0.655083	4.39257	5.22641	6.17283	3.58979	3.48443	2.99125	3.24399	3.1354	2.70483		0.318223	0.44057	0.394305	0.157863	0.234702	0.243343	0.216568	0.217753	0.202497	1.00505	1.75334	1.37365	0.759185	1.25663	1.15106	0.750928	0.975781	0.961052	4.33361	4.26302	4.87375	3.56692
0.396648	0.191058	0.205894	0.273207	0.216752	0.116758	0.213703	0.117296	0.0999955	1.91384	1.53292	1.56859	1.59283	0.915841	0.70431	1.2864	1.02733	0.563785	5.20307	4.53368	4.92032	3.72711	2.94785	2.76216	3.36112	3.04402	2.34686		0.335029	0.391207	0.4793	0.289731	0.241034	0.232012	0.182003	0.243281	0.194469	1.25245	1.79233	1.8702	1.17936	1.1311	1.22772	0.645251	1.09555	0.985818	4.40261	5.72663	4.78131	4.34132
0.55023	0.205632	0.228422	0.355278	0.203143	0.126532	0.255	0.117627	0.110583	1.96535	1.53746	1.84106	1.5988	1.04665	0.781487	1.48106	0.851474	0.607875	4.90074	4.79772	6.45043	3.67359	3.15356	2.79163	3.68749	2.7767	2.40151		0.363248	0.492132	0.480331	0.286671	0.228042	0.24181	0.160172	0.238161	0.204655	1.69824	2.39528	1.03482	1.06258	1.15989	1.35742	0.67893	0.974404	1.01817	4.78217	4.80876	4.23081	4.0145
0.0874582	0.259101	0.160207	0.357188	0.393937	0.150653	0.2221	0.118846	0.102302	1.16958	1.46055	1.7057	1.83468	1.65565	0.820525	1.41064	1.01845	0.553188	3.41517	4.46954	5.75764	4.30009	3.8992	2.84229	3.49188	3.01205	2.25556		0.256165	0.50103	0.340642	0.098057	0.229356	0.270216	0.225315	0.208326	0.196105	0.827762	2.51612	0.842255	0.707975	1.12854	1.40582	0.771232	0.839088	0.987061	3.93475	4.12042	4.10091	3.71129
0.0866556	0.107734	0.238876	0.275867	0.207556	0.132696	0.222805	0.102898	0.116462	1.36143	1.35773	1.75248	1.50546	1.10049	0.900714	1.36711	0.798655	0.739953	3.86239	4.11253	5.33746	3.77115	3.18255	2.88655	3.33567	2.71917	2.66481		0.384031	0.480852	0.425002	0.254277	0.20211	0.254054	0.24275	0.208137	0.187761	2.05513	2.04751	1.76606	1.08633	0.968593	1.38872	0.733436	0.916312	0.975243	5.86565	4.62852	4.86747	4.04823
0.476407	0.323052	0.212625	0.381397	0.196133	0.112965	0.236566	0.145476	0.09879	1.92443	1.62056	1.66617	1.90043	1.03007	0.672481	1.39373	0.952091	0.588784	7.79078	5.16541	5.12329	4.72605	3.15673	2.73205	3.3472	2.95307	2.45953		0.336662	0.491953	0.342827	0.0880777	0.235556	0.289979	0.273339	0.232582	0.189017	1.19324	2.26522	1.01057	0.64843	1.17857	1.73799	0.835388	1.06649	0.909172	4.2736	4.2509	4.41586	3.52957
0.0791531	0.249925	0.180292	0.2735	0.216475	0.108432	0.261283	0.109865	0.109027	1.14395	1.65382	1.74374	1.57975	0.892556	0.912218	1.68319	0.956592	0.618481	3.40479	5.26322	5.54415	3.83276	2.89671	2.9492	4.04718	2.97003	2.48466		0.303407	0.448025	0.336889	0.354992	0.226879	0.250721	0.199077	0.229496	0.212701	1.04391	1.86294	0.9502	1.55579	1.16911	1.1835	0.677265	1.01159	1.16819	4.08225	4.18632	4.2353	4.68676
0.17	0.30989	0.157022	0.375707	0.246801	0.140101	0.23663	0.114682	0.0991995	1.48783	1.6443	1.64084	1.7338	1.15933	0.813749	1.70731	1.04033	0.601178	3.82588	4.66788	5.00718	3.94271	3.06667	2.83031	4.17142	3.14805	2.42152		0.226721	0.363026	0.443411	0.286483	0.252481	0.281521	0.211049	0.239583	0.213364	0.909596	1.75625	1.73309	1.38834	1.37354	1.48326	0.791021	1.12298	1.12341	4.11149	5.27703	4.64811	5.03755
0.0959038	0.145421	0.128734	0.313017	0.299554	0.137832	0.204705	0.115484	0.107756	1.41931	1.39377	1.68433	1.70223	1.24205	0.940043	1.43445	0.982292	0.654788	3.93939	4.19567	5.46858	4.50301	3.23793	2.98531	3.57717	3.02889	2.62756		0.266704	0.478672	0.465574	0.29669	0.234303	0.303347	0.198117	0.221215	0.198877	0.9643	2.31116	1.77522	1.22724	1.05459	1.51697	0.740754	0.843007	1.0754	4.34482	4.63691	4.9112	4.41113
0.103469	0.196025	0.167258	0.301885	0.176159	0.110385	0.171122	0.110079	0.114974	1.21123	1.31172	1.59375	1.7378	0.924554	0.762943	1.37682	0.91412	0.680559	3.4402	3.88735	4.71158	4.19383	2.93017	2.8332	3.70723	2.93205	2.52925		0.318964	0.443451	0.41678	0.214878	0.209332	0.255278	0.197319	0.236351	0.211378	1.26642	1.99051	1.0664	0.900085	0.992789	1.28332	0.746539	1.04531	1.09678	4.51606	4.80501	4.2353	3.87904
0.0906441	0.132985	0.18475	0.31303	0.242606	0.14229	0.224138	0.11052	0.108333	1.15223	1.44858	1.68085	1.78052	1.04657	0.970708	1.39868	1.17648	0.60213	3.31887	4.50072	5.47925	4.92885	3.04783	2.97954	3.47583	3.37125	2.59097		0.345172	0.47437	0.404436	0.15402	0.246764	0.247664	0.239515	0.235058	0.199607	1.50338	2.10478	1.48904	0.802685	1.18783	1.35464	0.833826	0.979302	0.915248	4.7327	4.69689	4.73409	3.81213
0.390809	0.278212	0.17029	0.35313	0.197162	0.0971007	0.279869	0.109285	0.112775	2.02785	1.50527	1.58194	1.90993	1.0737	0.741187	1.47498	1.00261	0.647089	5.75822	4.46681	5.31715	4.62856	3.09358	2.80844	3.41348	3.09894	2.64094		0.288222	0.468378	0.475672	0.11771	0.202665	0.230946	0.226067	0.244429	0.211491	1.0616	2.29242	1.80183	0.704018	1.04126	1.24795	0.895995	1.05555	1.05639	4.23117	4.43461	5.07574	3.52621
0.0828982	0.17222	0.146295	0.295268	0.307644	0.112416	0.157265	0.099525	0.105986	1.04154	1.52171	1.75614	1.62977	1.28648	0.758139	1.19109	0.882011	0.600922	3.31413	4.81086	6.63848	4.40322	3.09176	2.78438	3.27141	2.91147	2.28521		0.341478	0.456029	0.330601	0.335439	0.249451	0.249865	0.250629	0.253138	0.197516	1.40618	1.89663	0.938795	1.49455	1.19457	1.48497	0.788946	1.09702	0.976975	4.36901	4.53588	4.07405	5.04438
[truncated: 172 more rows]
[truncated: 5 more columns]

## Sheet: S10
Supplementary Fig. 10a, b
HaloTag (HT) control
short-bound fraction									long-bound fraction
[truncated: 35 more rows]

## Sheet: S12
Supplementary Fig. 12a		Supplementary Fig. 12b

[truncated: 8 more sheets: S14, S17, S19, S22, S25, S26, S27, S28]
